# Supplementary material for: Universal and tunable liquid–liquid separation by nanoparticle-embedded gating membranes based on a self-defined interfacial parameter
Source: Nat Commun. 2021 Jan 4;12:80. doi: 10.1038/s41467-020-20369-9 (PMC7782719; doi:10.1038/s41467-020-20369-9)
Supplement: Supplementary file 15 — Source Data [file 41467_2020_20369_MOESM15_ESM.xlsx]

## Sheet: Figure 2b, d-f
Inset of Figure 2b			Figure 2d									Figure 2e						Figure 2f
Position (nm)	Height (nm)		Anatase			SSM			FS-SSM			SSM			FS-SSM			G-SSM			FS-SSM
0	-0.61573		2-Theta (degree)	Intensity (a.u.)		2-Theta (degree)	Intensity (a.u.)		2-Theta (degree)	Intensity (a.u.)		Binding energy (eV)	Intensity (a.u.)		Binding energy (eV)	Intensity (a.u.)		Wavenumber (cm-1)	Transmittance (a.u.)		Wavenumber (cm-1)	Transmittance (a.u.)
3.937	-0.65201		25.321	140		5	103		5	575		1350.08	81765.1		1350.08	115030		3996.37	0.99998		3996.37	1
7.87401	-0.67653		36.997	41.4		5.01976	103		5.01976	576		1349.08	81173.7		1349.08	114256		3994.44	0.99999		3994.44	0.99998
11.811	-0.55422		37.862	55.9		5.03952	104		5.03952	577		1348.08	81463.6		1348.08	112102		3992.51	0.99995		3992.51	0.99992
15.748	-0.46451		38.599	41.8		5.05928	104		5.05928	580		1347.08	80781.6		1347.08	111124		3990.58	0.99992		3990.58	0.99988
19.685	-0.7147		48.062	66		5.07905	104		5.07905	581		1346.08	79671.1		1346.08	113002		3988.65	0.99993		3988.65	0.99986
23.622	-0.94836		53.974	56		5.09881	104		5.09881	581		1345.08	79109.1		1345.08	111541		3986.72	0.99994		3986.72	0.99981
27.559	-0.70731		55.093	53.4		5.11857	103		5.11857	582		1344.08	78041.4		1344.08	111013		3984.79	0.99996		3984.79	0.9998
31.496	-0.10034		62.161	40.8		5.13833	102		5.13833	581		1343.08	79314		1343.08	110595		3982.87	1		3982.87	0.99985
35.433	-0.12305		62.754	48.7		5.15809	103		5.15809	581		1342.08	79504.3		1342.08	111718		3980.94	0.99998		3980.94	0.99986
39.37	-0.95431		68.868	44.6		5.17785	101		5.17785	579		1341.08	81063.9		1341.08	108166		3979.01	0.99988		3979.01	0.99981
43.307	-0.94474		70.327	45		5.19761	102		5.19761	581		1340.08	79592.5		1340.08	106990		3977.08	0.9998		3977.08	0.99979
47.244	-0.87488		74.193	40.2		5.21737	103		5.21737	582		1339.08	79968.6		1339.08	108778		3975.15	0.9998		3975.15	0.99986
51.181	-1.27173		75.139	47.5		5.23714	101		5.23714	582		1338.08	79914		1338.08	109369		3973.22	0.99979		3973.22	0.99993
55.1181	-1.98423		76.08	41.7		5.2569	103		5.2569	583		1337.08	79060.1		1337.08	109114		3971.29	0.99976		3971.29	0.99994
59.0551	-1.40921		80.912	40.1		5.27666	104		5.27666	581		1336.08	79408.4		1336.08	106638		3969.36	0.99983		3969.36	0.99991
62.9921	-1.09354		82.223	40.2		5.29642	105		5.29642	581		1335.08	80107.7		1335.08	105837		3967.44	0.99995		3967.44	0.99989
66.9291	-1.008		82.754	42.8		5.31618	102		5.31618	580		1334.08	79058.3		1334.08	105554		3965.51	0.99997		3965.51	0.99985
70.8661	-0.30784		83.213	40.6		5.33594	103		5.33594	579		1333.08	77346.4		1333.08	106147		3963.58	0.99994		3963.58	0.99981
74.8031	2.81345					5.35571	105		5.35571	579		1332.08	78976.6		1332.08	106869		3961.65	0.99993		3961.65	0.99978
78.7401	7.25483					5.37547	105		5.37547	580		1331.08	78791.3		1331.08	105372		3959.72	0.99987		3959.72	0.99981
82.6771	12.1755					5.39523	105		5.39523	579		1330.08	80375.4		1330.08	103509		3957.79	0.99987		3957.79	0.99988
86.6141	16.1818					5.41499	104		5.41499	579		1329.08	79490.6		1329.08	103169		3955.86	0.99993		3955.86	0.99993
90.5511	19.9824					5.43475	101		5.43475	580		1328.08	79131.9		1328.08	105282		3953.93	0.99987		3953.93	0.99992
94.4881	23.8987					5.45451	102		5.45451	579		1327.08	79171.2		1327.08	104325		3952.01	0.99969		3952.01	0.99989
98.4251	27.2351					5.47427	103		5.47427	581		1326.08	79595.4		1326.08	102786		3950.08	0.99963		3950.08	0.99988
102.362	30.1182					5.49404	102		5.49404	582		1325.08	79446.5		1325.08	102281		3948.15	0.99968		3948.15	0.99989
106.299	32.9051					5.5138	104		5.5138	582		1324.08	79721.8		1324.08	102969		3946.22	0.99957		3946.22	0.99987
110.236	35.3206					5.53356	106		5.53356	580		1323.08	78400.3		1323.08	103085		3944.29	0.99945		3944.29	0.99986
114.173	36.6866					5.55332	106		5.55332	576		1322.08	79503.7		1322.08	103105		3942.36	0.99964		3942.36	0.99991
118.11	37.4812					5.57308	108		5.57308	577		1321.08	79117.9		1321.08	100714		3940.43	0.99991		3940.43	0.99996
122.047	38.745					5.59284	106		5.59284	574		1320.08	78931.1		1320.08	101466		3938.5	0.99996		3938.5	0.99996
125.984	40.6057					5.6126	105		5.6126	572		1319.08	77907.9		1319.08	101536		3936.58	0.99978		3936.58	0.99989
129.921	43.0055					5.63237	105		5.63237	570		1318.08	79360.7		1318.08	101742		3934.65	0.99948		3934.65	0.99976
133.858	45.8648					5.65213	107		5.65213	571		1317.08	79218.4		1317.08	101213		3932.72	0.99938		3932.72	0.99969
137.795	48.1041					5.67189	107		5.67189	571		1316.08	78520.4		1316.08	99133.7		3930.79	0.99959		3930.79	0.99969
141.732	50.1468					5.69165	105		5.69165	572		1315.08	78857.9		1315.08	100228		3928.86	0.99972		3928.86	0.99969
145.669	51.5216					5.71141	105		5.71141	573		1314.08	80328.6		1314.08	100956		3926.93	0.99955		3926.93	0.99969
149.606	52.6528					5.73117	103		5.73117	574		1313.08	80087.4		1313.08	100767		3925	0.99943		3925	0.99975
153.543	53.6684					5.75093	101		5.75093	574		1312.08	79155.1		1312.08	101138		3923.07	0.99947		3923.07	0.99979
157.48	54.3217					5.77069	102		5.77069	575		1311.08	77276.6		1311.08	99312.5		3921.15	0.99937		3921.15	0.99976
161.417	54.9097					5.79046	102		5.79046	578		1310.08	78594.8		1310.08	99318.2		3919.22	0.99923		3919.22	0.99976
165.354	54.8009					5.81022	103		5.81022	578		1309.08	79626.8		1309.08	99065.9		3917.29	0.99942		3917.29	0.99981
169.291	54.1866					5.82998	106		5.82998	578		1308.08	80483		1308.08	97863.8		3915.36	0.99981		3915.36	0.99985
173.228	53.5687					5.84974	106		5.84974	577		1307.08	80394		1307.08	97589.1		3913.43	1		3913.43	0.99986
177.165	53.1898					5.8695	107		5.8695	575		1306.08	80093.1		1306.08	97034.8		3911.5	0.99998		3911.5	0.99984
181.102	52.9555					5.88926	108		5.88926	576		1305.08	78896.8		1305.08	97880.8		3909.57	0.99978		3909.57	0.99979
185.039	52.4945					5.90902	106		5.90902	576		1304.08	79228.5		1304.08	98148.2		3907.64	0.99929		3907.64	0.99973
188.976	52.0856					5.92879	105		5.92879	575		1303.08	80588.2		1303.08	96877.2		3905.72	0.99868		3905.72	0.99971
192.913	51.7588					5.94855	104		5.94855	576		1302.08	80257.7		1302.08	97252		3903.79	0.99847		3903.79	0.99977
196.85	51.5904					5.96831	103		5.96831	577		1301.08	79971.7		1301.08	97447.4		3901.86	0.9987		3901.86	0.9998
200.787	51.415					5.98807	102		5.98807	579		1300.08	79399.9		1300.08	97148.3		3899.93	0.99919		3899.93	0.99983
204.724	49.7179					6.00783	101		6.00783	579		1299.08	80452.8		1299.08	97514.4		3898	0.99969		3898	0.9999
208.661	48.1475					6.02759	100		6.02759	579		1298.08	80872.8		1298.08	97205.3		3896.07	0.99975		3896.07	0.99986
212.598	47.169					6.04735	97		6.04735	579		1297.08	79645.1		1297.08	96929.7		3894.14	0.9994		3894.14	0.99968
216.535	46.3336					6.06712	96		6.06712	579		1296.08	79662.7		1296.08	94634.6		3892.21	0.99931		3892.21	0.99963
220.472	44.7375					6.08688	97		6.08688	580		1295.08	79957.5		1295.08	96061.2		3890.29	0.99954		3890.29	0.99973
224.409	43.0985					6.10664	98		6.10664	581		1294.08	80812.8		1294.08	96953.9		3888.36	0.99938		3888.36	0.99971
228.346	41.0226					6.1264	98		6.1264	581		1293.08	80161.7		1293.08	96494.2		3886.43	0.99912		3886.43	0.99968
232.283	39.1849					6.14616	100		6.14616	582		1292.08	80018.2		1292.08	95740.1		3884.5	0.99924		3884.5	0.99975
236.22	37.7547					6.16592	101		6.16592	582		1291.08	81146.5		1291.08	96431.7		3882.57	0.99925		3882.57	0.99978
240.157	35.1614					6.18568	102		6.18568	579		1290.08	81170.3		1290.08	95049.1		3880.64	0.99937		3880.64	0.99982
244.094	33.2743					6.20545	102		6.20545	579		1289.08	79732.4		1289.08	95737.9		3878.71	0.99968		3878.71	0.99983
248.031	30.1377					6.22521	103		6.22521	578		1288.08	80371		1288.08	95841.8		3876.78	0.99953		3876.78	0.99975
251.968	27.2261					6.24497	102		6.24497	576		1287.08	80871.2		1287.08	94650.4		3874.86	0.99913		3874.86	0.99972
255.905	24.1795					6.26473	104		6.26473	577		1286.08	81169.3		1286.08	94788.6		3872.93	0.99891		3872.93	0.99974
259.842	20.7621					6.28449	105		6.28449	576		1285.08	80316.7		1285.08	95588.8		3871	0.99897		3871	0.99979
263.779	18.4216					6.30425	107		6.30425	575		1284.08	80561.9		1284.08	95020.2		3869.07	0.9994		3869.07	0.99987
267.716	15.0358					6.32401	107		6.32401	574		1283.08	81485.8		1283.08	95889.3		3867.14	0.99952		3867.14	0.9998
271.653	12.0576					6.34377	108		6.34377	574		1282.08	80957.9		1282.08	94957.8		3865.21	0.99927		3865.21	0.99968
275.59	9.44017					6.36354	107		6.36354	573		1281.08	81288.6		1281.08	94354.5		3863.28	0.99938		3863.28	0.99969
279.527	6.95013					6.3833	110		6.3833	572		1280.08	82472.2		1280.08	94540.2		3861.35	0.99964		3861.35	0.99974
283.464	4.11539					6.40306	111		6.40306	571		1279.08	82087.4		1279.08	95289.2		3859.43	0.99949		3859.43	0.9997
287.401	1.94526					6.42282	112		6.42282	572		1278.08	81922.1		1278.08	94538.2		3857.5	0.99884		3857.5	0.99952
291.338	0.03171					6.44258	111		6.44258	573		1277.08	81220.1		1277.08	93848.9		3855.57	0.99806		3855.57	0.99935
295.275	-1.21172					6.46234	114		6.46234	573		1276.08	82597		1276.08	95045.5		3853.64	0.99842		3853.64	0.9996
299.212	-1.76269					6.4821	112		6.4821	572		1275.08	82877.8		1275.08	95997.5		3851.71	0.99949		3851.71	0.99998
303.149	-1.35875					6.50187	112		6.50187	571		1274.08	81750.3		1274.08	95621.1		3849.78	0.99988		3849.78	1
307.086	-1.30173					6.52163	111		6.52163	570		1273.08	81685.1		1273.08	95438.6		3847.85	0.99975		3847.85	0.99986
311.023	-1.31039					6.54139	112		6.54139	570		1272.08	82423.5		1272.08	94221.7		3845.93	0.99937		3845.93	0.99973
314.96	-1.22618					6.56115	110		6.56115	572		1271.08	83527		1271.08	94308.2		3844	0.99894		3844	0.99965
318.897	-1.08006					6.58091	109		6.58091	573		1270.08	82358.5		1270.08	94287.2		3842.07	0.9985		3842.07	0.99953
322.834	-1.12255					6.60067	108		6.60067	571		1269.08	83133.2		1269.08	94980.6		3840.14	0.9982		3840.14	0.99938
326.771	-1.47025					6.62043	108		6.62043	572		1268.08	84102.6		1268.08	94684.1		3838.21	0.99851		3838.21	0.99942
						6.6402	107		6.6402	575		1267.08	84034.5		1267.08	94025.9		3836.28	0.99909		3836.28	0.99961
						6.65996	108		6.65996	576		1266.08	83214.1		1266.08	94160.2		3834.35	0.99937		3834.35	0.9997
						6.67972	108		6.67972	575		1265.08	84131.4		1265.08	94667.1		3832.42	0.99953		3832.42	0.9997
						6.69948	108		6.69948	576		1264.08	83550		1264.08	94986.3		3830.5	0.99962		3830.5	0.99967
						6.71924	109		6.71924	577		1263.08	84341.1		1263.08	94353.8		3828.57	0.99954		3828.57	0.99964
						6.739	112		6.739	578		1262.08	83260.4		1262.08	93953.9		3826.64	0.99943		3826.64	0.99964
						6.75877	112		6.75877	579		1261.08	85227.2		1261.08	95235.6		3824.71	0.9991		3824.71	0.99953
						6.77853	112		6.77853	580		1260.08	83461.7		1260.08	95158.2		3822.78	0.9986		3822.78	0.99937
						6.79829	111		6.79829	581		1259.08	82949.5		1259.08	94598.2		3820.85	0.99875		3820.85	0.99944
						6.81805	113		6.81805	581		1258.08	82379		1258.08	93646.8		3818.92	0.99911		3818.92	0.99959
						6.83781	113		6.83781	578		1257.08	83881.9		1257.08	93679.7		3816.99	0.99926		3816.99	0.99972
						6.85757	112		6.85757	578		1256.08	83810.8		1256.08	94274.8		3815.07	0.99968		3815.07	0.99987
						6.87733	108		6.87733	579		1255.08	84776.4		1255.08	94193.6		3813.14	0.99991		3813.14	0.99984
						6.89709	106		6.89709	578		1254.08	85119.4		1254.08	94445.1		3811.21	0.99967		3811.21	0.99969
						6.91686	104		6.91686	577		1253.08	85236.3		1253.08	94840.5		3809.28	0.9993		3809.28	0.99957
						6.93662	104		6.93662	577		1252.08	84631.9		1252.08	95186.1		3807.35	0.99923		3807.35	0.99956
						6.95638	103		6.95638	577		1251.08	85767.3		1251.08	93889.4		3805.42	0.99918		3805.42	0.99952
						6.97614	104		6.97614	576		1250.08	85524.2		1250.08	92526.1		3803.49	0.99877		3803.49	0.99944
						6.9959	105		6.9959	575		1249.08	86889.3		1249.08	94689		3801.56	0.99874		3801.56	0.99958
						7.01566	105		7.01566	575		1248.08	86412.5		1248.08	95916.9		3799.64	0.99911		3799.64	0.99973
						7.03542	108		7.03542	574		1247.08	87098.5		1247.08	94242.3		3797.71	0.99925		3797.71	0.99968
						7.05519	108		7.05519	573		1246.08	86355.6		1246.08	93541.3		3795.78	0.99951		3795.78	0.99968
						7.07495	108		7.07495	573		1245.08	87022		1245.08	93851.2		3793.85	0.99982		3793.85	0.99968
						7.09471	109		7.09471	574		1244.08	86647.2		1244.08	94541.8		3791.92	0.99991		3791.92	0.99962
						7.11447	109		7.11447	575		1243.08	86946.4		1243.08	95605.4		3789.99	0.99987		3789.99	0.99959
						7.13423	112		7.13423	574		1242.08	87077.7		1242.08	95789.4		3788.06	0.99976		3788.06	0.99959
						7.15399	112		7.15399	574		1241.08	87544.4		1241.08	95330.1		3786.13	0.99964		3786.13	0.99956
						7.17375	111		7.17375	578		1240.08	87823.2		1240.08	94995.2		3784.21	0.9996		3784.21	0.9995
						7.19351	110		7.19351	578		1239.08	87427.9		1239.08	94206.2		3782.28	0.99947		3782.28	0.99945
						7.21328	110		7.21328	578		1238.08	87703.5		1238.08	94507.8		3780.35	0.99935		3780.35	0.99949
						7.23304	111		7.23304	577		1237.08	86539.6		1237.08	94380.2		3778.42	0.99958		3778.42	0.99961
						7.2528	111		7.2528	577		1236.08	86763.6		1236.08	93753		3776.49	0.99982		3776.49	0.99967
						7.27256	111		7.27256	577		1235.08	86839		1235.08	94628.6		3774.56	0.99971		3774.56	0.9996
						7.29232	112		7.29232	578		1234.08	86629.1		1234.08	95884.7		3772.63	0.9994		3772.63	0.99944
						7.31208	113		7.31208	578		1233.08	86944.6		1233.08	95887.6		3770.7	0.99927		3770.7	0.99934
						7.33185	113		7.33185	576		1232.08	88592.8		1232.08	95604.9		3768.78	0.99941		3768.78	0.99942
						7.35161	114		7.35161	573		1231.08	89794.7		1231.08	96781.2		3766.85	0.99949		3766.85	0.99952
						7.37137	115		7.37137	573		1230.08	91592.4		1230.08	96041.3		3764.92	0.99957		3764.92	0.99953
						7.39113	116		7.39113	573		1229.08	92524.1		1229.08	96998.7		3762.99	0.99952		3762.99	0.99947
						7.41089	116		7.41089	575		1228.08	92404		1228.08	96598.5		3761.06	0.99922		3761.06	0.99939
						7.43065	114		7.43065	576		1227.08	92273.3		1227.08	97648.3		3759.13	0.99918		3759.13	0.9994
						7.45041	118		7.45041	577		1226.08	92247.2		1226.08	97721.9		3757.2	0.99934		3757.2	0.99941
						7.47018	118		7.47018	579		1225.08	93019.6		1225.08	97899.1		3755.27	0.99906		3755.27	0.99928
						7.48994	119		7.48994	581		1224.08	92900.8		1224.08	96369.1		3753.35	0.99823		3753.35	0.99906
						7.5097	116		7.5097	581		1223.08	91629.8		1223.08	97679.8		3751.42	0.9978		3751.42	0.99913
						7.52946	116		7.52946	584		1222.08	90178.6		1222.08	94897.7		3749.49	0.99821		3749.49	0.99941
						7.54922	114		7.54922	586		1221.08	90971.9		1221.08	94575.3		3747.56	0.99827		3747.56	0.9994
						7.56898	113		7.56898	587		1220.08	88195.4		1220.08	93432.1		3745.63	0.99814		3745.63	0.99932
						7.58874	113		7.58874	589		1219.08	87950.9		1219.08	93901.3		3743.7	0.99858		3743.7	0.99941
						7.60851	112		7.60851	591		1218.08	84717.6		1218.08	92148.3		3741.77	0.99885		3741.77	0.99935
						7.62827	113		7.62827	591		1217.08	82316.5		1217.08	90405.3		3739.84	0.99852		3739.84	0.9991
						7.64803	113		7.64803	590		1216.08	80930.2		1216.08	90689.8		3737.92	0.99785		3737.92	0.99886
						7.66779	114		7.66779	590		1215.08	81109.2		1215.08	91153.1		3735.99	0.99743		3735.99	0.99881
						7.68755	117		7.68755	590		1214.08	80884.2		1214.08	90302.8		3734.06	0.99786		3734.06	0.99895
						7.70731	117		7.70731	590		1213.08	79667.9		1213.08	89094.8		3732.13	0.99863		3732.13	0.99902
						7.72707	116		7.72707	588		1212.08	80525.5		1212.08	88155.2		3730.2	0.99902		3730.2	0.99896
						7.74683	118		7.74683	586		1211.08	79729.5		1211.08	88474.6		3728.27	0.99903		3728.27	0.99885
						7.7666	120		7.7666	586		1210.08	78303.5		1210.08	88061.3		3726.34	0.99905		3726.34	0.99882
						7.78636	120		7.78636	585		1209.08	78051.9		1209.08	87047.8		3724.41	0.99916		3724.41	0.99889
						7.80612	121		7.80612	582		1208.08	78843.9		1208.08	86494.2		3722.49	0.99924		3722.49	0.99896
						7.82588	121		7.82588	582		1207.08	79542.2		1207.08	86085.5		3720.56	0.99941		3720.56	0.99904
						7.84564	122		7.84564	582		1206.08	77974.2		1206.08	88491.9		3718.63	0.99959		3718.63	0.99917
						7.8654	121		7.8654	581		1205.08	79932.6		1205.08	87994.2		3716.7	0.99955		3716.7	0.99923
						7.88516	120		7.88516	581		1204.08	79314.2		1204.08	86440.7		3714.77	0.99912		3714.77	0.99913
						7.90493	119		7.90493	582		1203.08	76820.5		1203.08	86532.1		3712.84	0.99852		3712.84	0.99897
						7.92469	117		7.92469	582		1202.08	78508.2		1202.08	86452.5		3710.91	0.99858		3710.91	0.99899
						7.94445	116		7.94445	583		1201.08	77785.1		1201.08	86457.1		3708.98	0.99913		3708.98	0.99902
						7.96421	115		7.96421	584		1200.08	77145.8		1200.08	86807.7		3707.06	0.9994		3707.06	0.99894
						7.98397	115		7.98397	587		1199.08	78079.8		1199.08	85451.6		3705.13	0.99925		3705.13	0.99884
						8.00373	115		8.00373	585		1198.08	77170.7		1198.08	84474.5		3703.2	0.99907		3703.2	0.99884
						8.0235	115		8.0235	586		1197.08	77340.5		1197.08	86126.4		3701.27	0.99927		3701.27	0.99893
						8.04326	114		8.04326	587		1196.08	77804.5		1196.08	87168.8		3699.34	0.99951		3699.34	0.99894
						8.06302	116		8.06302	587		1195.08	79677.1		1195.08	86436.2		3697.41	0.99955		3697.41	0.99885
						8.08278	118		8.08278	587		1194.08	80376.9		1194.08	86075.9		3695.48	0.99943		3695.48	0.99874
						8.10254	119		8.10254	585		1193.08	79532.8		1193.08	86988.5		3693.55	0.99904		3693.55	0.99866
						8.1223	121		8.1223	583		1192.08	79688		1192.08	86305		3691.63	0.9985		3691.63	0.99873
						8.14206	123		8.14206	585		1191.08	79376.2		1191.08	85802.9		3689.7	0.99852		3689.7	0.99905
						8.16182	123		8.16182	585		1190.08	78801.2		1190.08	85589.9		3687.77	0.9991		3687.77	0.99938
						8.18159	124		8.18159	585		1189.08	79382.1		1189.08	86444.6		3685.84	0.99943		3685.84	0.99942
						8.20135	124		8.20135	586		1188.08	78070.6		1188.08	87583.5		3683.91	0.99944		3683.91	0.9993
						8.22111	121		8.22111	587		1187.08	78281.7		1187.08	87067.5		3681.98	0.99927		3681.98	0.99918
						8.24087	119		8.24087	587		1186.08	79056.7		1186.08	85762.6		3680.05	0.99886		3680.05	0.99907
						8.26063	117		8.26063	589		1185.08	79446		1185.08	85655.1		3678.12	0.99825		3678.12	0.99892
						8.28039	119		8.28039	588		1184.08	78763.5		1184.08	86682.7		3676.2	0.9981		3676.2	0.99898
						8.30015	119		8.30015	585		1183.08	78302.2		1183.08	87059.7		3674.27	0.99861		3674.27	0.99924
						8.31991	118		8.31991	584		1182.08	80088.6		1182.08	87736.5		3672.34	0.99874		3672.34	0.99926
						8.33968	118		8.33968	584		1181.08	80786.9		1181.08	87297.5		3670.41	0.99885		3670.41	0.99925
						8.35944	116		8.35944	585		1180.08	79002.1		1180.08	86786.1		3668.48	0.9994		3668.48	0.9994
						8.3792	117		8.3792	582		1179.08	80199.6		1179.08	85198.3		3666.55	0.99971		3666.55	0.99946
						8.39896	117		8.39896	579		1178.08	81271.6		1178.08	85365.4		3664.62	0.99972		3664.62	0.99941
						8.41872	120		8.41872	579		1177.08	81736.2		1177.08	87525.6		3662.69	0.9997		3662.69	0.99937
						8.43848	120		8.43848	578		1176.08	81601.5		1176.08	87024.1		3660.77	0.99966		3660.77	0.99933
						8.45824	121		8.45824	579		1175.08	82966.1		1175.08	87762.9		3658.84	0.9995		3658.84	0.99923
						8.47801	121		8.47801	579		1174.08	81547.4		1174.08	86769		3656.91	0.99944		3656.91	0.99919
						8.49777	124		8.49777	580		1173.08	81566.1		1173.08	86218.7		3654.98	0.99943		3654.98	0.9992
						8.51753	123		8.51753	581		1172.08	80314.2		1172.08	86784.7		3653.05	0.99888		3653.05	0.99908
						8.53729	122		8.53729	584		1171.08	80411.6		1171.08	86330.6		3651.12	0.99792		3651.12	0.99892
						8.55705	121		8.55705	586		1170.08	81846.3		1170.08	86071.9		3649.19	0.99783		3649.19	0.99902
						8.57681	120		8.57681	587		1169.08	81189		1169.08	86283.3		3647.26	0.9987		3647.26	0.99921
						8.59657	122		8.59657	589		1168.08	80196.3		1168.08	86030.6		3645.34	0.99936		3645.34	0.9992
						8.61634	119		8.61634	588		1167.08	81215.9		1167.08	87178.9		3643.41	0.99964		3643.41	0.99912
						8.6361	119		8.6361	589		1166.08	82006.9		1166.08	86597.1		3641.48	0.99969		3641.48	0.99909
						8.65586	118		8.65586	593		1165.08	82043.7		1165.08	88064.9		3639.55	0.99958		3639.55	0.9991
						8.67562	120		8.67562	595		1164.08	81423.9		1164.08	87991.3		3637.62	0.99938		3637.62	0.99903
						8.69538	121		8.69538	594		1163.08	81622.4		1163.08	87103.4		3635.69	0.99919		3635.69	0.99887
						8.71514	123		8.71514	595		1162.08	83353.1		1162.08	86755.1		3633.76	0.99899		3633.76	0.99872
						8.7349	124		8.7349	597		1161.08	81972.5		1161.08	86600.1		3631.83	0.9985		3631.83	0.99859
						8.75467	122		8.75467	595		1160.08	82013		1160.08	87073.7		3629.91	0.99802		3629.91	0.99857
						8.77443	122		8.77443	596		1159.08	81137.3		1159.08	86692.4		3627.98	0.99854		3627.98	0.99871
						8.79419	121		8.79419	597		1158.08	81856.6		1158.08	87208.6		3626.05	0.99929		3626.05	0.99872
						8.81395	122		8.81395	597		1157.08	82726.1		1157.08	86542.6		3624.12	0.99946		3624.12	0.99864
						8.83371	119		8.83371	599		1156.08	84232.2		1156.08	86446.2		3622.19	0.99912		3622.19	0.99859
						8.85347	119		8.85347	599		1155.08	82348.2		1155.08	87067.6		3620.26	0.99874		3620.26	0.99863
						8.87323	116		8.87323	596		1154.08	83046.4		1154.08	86389.5		3618.33	0.99883		3618.33	0.99875
						8.893	115		8.893	594		1153.08	83548.2		1153.08	86075.2		3616.4	0.99899		3616.4	0.9988
						8.91276	115		8.91276	591		1152.08	82702		1152.08	84910.2		3614.48	0.99893		3614.48	0.99879
						8.93252	116		8.93252	588		1151.08	83354.1		1151.08	86468.5		3612.55	0.99889		3612.55	0.9988
						8.95228	116		8.95228	588		1150.08	83617.4		1150.08	86265		3610.62	0.99894		3610.62	0.99877
						8.97204	117		8.97204	589		1149.08	83375.6		1149.08	86452.2		3608.69	0.99912		3608.69	0.99874
						8.9918	120		8.9918	588		1148.08	84867.9		1148.08	86705.2		3606.76	0.99939		3606.76	0.99875
						9.01156	118		9.01156	587		1147.08	83797.5		1147.08	86754.9		3604.83	0.9995		3604.83	0.99876
						9.03133	120		9.03133	588		1146.08	83747.6		1146.08	87018.4		3602.9	0.99942		3602.9	0.99873
						9.05109	122		9.05109	587		1145.08	83686.8		1145.08	85894.4		3600.97	0.99929		3600.97	0.99866
						9.07085	122		9.07085	587		1144.08	84512.5		1144.08	84839.7		3599.05	0.99919		3599.05	0.99858
						9.09061	124		9.09061	588		1143.08	84201.4		1143.08	84938.3		3597.12	0.9991		3597.12	0.9985
						9.11037	124		9.11037	589		1142.08	82225.4		1142.08	84636.3		3595.19	0.99914		3595.19	0.99851
						9.13013	124		9.13013	588		1141.08	84436.4		1141.08	86360.5		3593.26	0.99927		3593.26	0.99859
						9.14989	124		9.14989	590		1140.08	83331.6		1140.08	84988.8		3591.33	0.99916		3591.33	0.99858
						9.16966	125		9.16966	587		1139.08	85066.2		1139.08	86010.9		3589.4	0.99881		3589.4	0.99853
						9.18942	124		9.18942	584		1138.08	85767.1		1138.08	86347.5		3587.47	0.99892		3587.47	0.9986
						9.20918	125		9.20918	583		1137.08	84432.2		1137.08	87420.9		3585.54	0.99946		3585.54	0.99869
						9.22894	125		9.22894	584		1136.08	85442.7		1136.08	86340.7		3583.62	0.9997		3583.62	0.99866
						9.2487	126		9.2487	585		1135.08	85293.8		1135.08	87487.2		3581.69	0.99961		3581.69	0.9986
						9.26846	124		9.26846	586		1134.08	84871.5		1134.08	85325		3579.76	0.99951		3579.76	0.9986
						9.28822	123		9.28822	586		1133.08	85863.6		1133.08	86049.5		3577.83	0.99952		3577.83	0.99864
						9.30799	122		9.30799	586		1132.08	86428.7		1132.08	85579.2		3575.9	0.99959		3575.9	0.99867
						9.32775	120		9.32775	587		1131.08	85593		1131.08	86069.3		3573.97	0.99965		3573.97	0.99866
						9.34751	122		9.34751	586		1130.08	85415.6		1130.08	86962.9		3572.04	0.99952		3572.04	0.99862
						9.36727	122		9.36727	587		1129.08	85897.8		1129.08	86737.2		3570.11	0.99907		3570.11	0.99854
						9.38703	121		9.38703	586		1128.08	86690.2		1128.08	84588.3		3568.19	0.99871		3568.19	0.99852
						9.40679	120		9.40679	586		1127.08	86003.9		1127.08	85047.6		3566.26	0.99894		3566.26	0.99861
						9.42655	120		9.42655	586		1126.08	85298.8		1126.08	86511.7		3564.33	0.9993		3564.33	0.99867
						9.44632	119		9.44632	586		1125.08	87478.1		1125.08	85908.4		3562.4	0.9994		3562.4	0.99864
						9.46608	117		9.46608	589		1124.08	87813		1124.08	84824.6		3560.47	0.99952		3560.47	0.99859
						9.48584	116		9.48584	588		1123.08	85002.5		1123.08	84049.3		3558.54	0.99973		3558.54	0.99855
						9.5056	115		9.5056	588		1122.08	85636.4		1122.08	85005.3		3556.61	0.99979		3556.61	0.9985
						9.52536	114		9.52536	590		1121.08	87195.3		1121.08	84846.7		3554.68	0.99959		3554.68	0.99846
						9.54512	116		9.54512	593		1120.08	86670.5		1120.08	83386		3552.76	0.99945		3552.76	0.99846
						9.56488	117		9.56488	593		1119.08	86046.3		1119.08	81841.6		3550.83	0.99954		3550.83	0.99845
						9.58465	116		9.58465	595		1118.08	86587.9		1118.08	82659.8		3548.9	0.99949		3548.9	0.99842
						9.60441	117		9.60441	595		1117.08	87309.8		1117.08	84712.8		3546.97	0.99926		3546.97	0.99841
						9.62417	117		9.62417	593		1116.08	87647.9		1116.08	82487.7		3545.04	0.99924		3545.04	0.99841
						9.64393	119		9.64393	594		1115.08	89296		1115.08	82597.6		3543.11	0.99947		3543.11	0.99838
						9.66369	121		9.66369	592		1114.08	86528.3		1114.08	82157.1		3541.18	0.99966		3541.18	0.99835
						9.68345	121		9.68345	592		1113.08	87166.6		1113.08	82079.3		3539.25	0.99967		3539.25	0.9983
						9.70321	124		9.70321	590		1112.08	87829.6		1112.08	83642		3537.33	0.99958		3537.33	0.99828
						9.72297	124		9.72297	590		1111.08	87205.8		1111.08	83970.4		3535.4	0.9995		3535.4	0.99828
						9.74274	126		9.74274	590		1110.08	88049		1110.08	83593.2		3533.47	0.99944		3533.47	0.99827
						9.7625	127		9.7625	589		1109.08	87739.9		1109.08	84983.1		3531.54	0.99936		3531.54	0.99827
						9.78226	126		9.78226	590		1108.08	87689.6		1108.08	85494.4		3529.61	0.99931		3529.61	0.99827
						9.80202	127		9.80202	588		1107.08	87820.2		1107.08	86650.2		3527.68	0.99935		3527.68	0.99825
						9.82178	127		9.82178	586		1106.08	89845.1		1106.08	87445.9		3525.75	0.99944		3525.75	0.99822
						9.84154	127		9.84154	583		1105.08	88657		1105.08	84734.8		3523.82	0.9995		3523.82	0.99816
						9.8613	127		9.8613	583		1104.08	88105.3		1104.08	84906		3521.9	0.9996		3521.9	0.99812
						9.88107	126		9.88107	583		1103.08	88250.5		1103.08	83529.9		3519.97	0.99968		3519.97	0.99813
						9.90083	127		9.90083	586		1102.08	90079.9		1102.08	83731.7		3518.04	0.99965		3518.04	0.99816
						9.92059	128		9.92059	585		1101.08	88440.3		1101.08	82332.1		3516.11	0.99961		3516.11	0.99816
						9.94035	127		9.94035	584		1100.08	88493.9		1100.08	80352.7		3514.18	0.99961		3514.18	0.99811
						9.96011	127		9.96011	585		1099.08	89034.7		1099.08	80661		3512.25	0.9996		3512.25	0.99805
						9.97987	124		9.97987	587		1098.08	89847.6		1098.08	79160.7		3510.32	0.99958		3510.32	0.99804
						9.99963	124		9.99963	587		1097.08	89582.8		1097.08	77881.8		3508.39	0.99953		3508.39	0.99802
						10.0194	122		10.0194	586		1096.08	88000.5		1096.08	77306.2		3506.47	0.9994		3506.47	0.99794
						10.0391	122		10.0391	590		1095.08	89075.6		1095.08	76750.8		3504.54	0.99932		3504.54	0.99789
						10.0589	122		10.0589	594		1094.08	89174.3		1094.08	75749.4		3502.61	0.99943		3502.61	0.99793
						10.0787	122		10.0787	593		1093.08	89225.3		1093.08	76592.3		3500.68	0.99964		3500.68	0.99796
						10.0984	121		10.0984	595		1092.08	90834.9		1092.08	76437.2		3498.75	0.99978		3498.75	0.99792
						10.1182	120		10.1182	594		1091.08	90924.8		1091.08	76230.7		3496.82	0.99977		3496.82	0.99788
						10.138	120		10.138	593		1090.08	89987.1		1090.08	76553.8		3494.89	0.99969		3494.89	0.9979
						10.1577	120		10.1577	592		1089.08	90380.6		1089.08	76018.1		3492.96	0.99959		3492.96	0.99793
						10.1775	119		10.1775	595		1088.08	90127.3		1088.08	76405.5		3491.04	0.99951		3491.04	0.9979
						10.1972	124		10.1972	595		1087.08	90937.6		1087.08	75885.2		3489.11	0.99944		3489.11	0.99785
						10.217	126		10.217	595		1086.08	90293.4		1086.08	76457.6		3487.18	0.99944		3487.18	0.99781
						10.2368	127		10.2368	592		1085.08	89798.2		1085.08	76067.4		3485.25	0.99951		3485.25	0.99779
						10.2565	128		10.2565	592		1084.08	90681.3		1084.08	74543.8		3483.32	0.99957		3483.32	0.99777
						10.2763	128		10.2763	590		1083.08	90671.2		1083.08	74273.5		3481.39	0.99963		3481.39	0.99771
						10.296	126		10.296	586		1082.08	91416		1082.08	74823.8		3479.46	0.99968		3479.46	0.99763
						10.3158	127		10.3158	584		1081.08	89897.6		1081.08	73893.3		3477.53	0.99965		3477.53	0.9976
						10.3356	127		10.3356	584		1080.08	91484.9		1080.08	73872.2		3475.61	0.99961		3475.61	0.99761
						10.3553	127		10.3553	585		1079.08	91063.1		1079.08	73737.3		3473.68	0.99962		3473.68	0.99762
						10.3751	126		10.3751	585		1078.08	91849.4		1078.08	73527.1		3471.75	0.99965		3471.75	0.99761
						10.3949	127		10.3949	584		1077.08	90582.1		1077.08	73314.5		3469.82	0.99967		3469.82	0.99758
						10.4146	127		10.4146	585		1076.08	90956.4		1076.08	74115.8		3467.89	0.99969		3467.89	0.99753
						10.4344	126		10.4344	584		1075.08	92885.8		1075.08	76226.3		3465.96	0.99964		3465.96	0.99749
						10.4541	126		10.4541	586		1074.08	91860.3		1074.08	76892.7		3464.03	0.99947		3464.03	0.99744
						10.4739	124		10.4739	586		1073.08	92705.4		1073.08	77577.7		3462.1	0.99934		3462.1	0.9974
						10.4937	124		10.4937	585		1072.08	94068.4		1072.08	79111.8		3460.18	0.99935		3460.18	0.99738
						10.5134	126		10.5134	585		1071.08	95146.5		1071.08	79193.5		3458.25	0.9994		3458.25	0.99739
						10.5332	127		10.5332	586		1070.08	93856.3		1070.08	77708.7		3456.32	0.99947		3456.32	0.99739
						10.5529	127		10.5529	586		1069.08	92250.8		1069.08	78145.6		3454.39	0.99957		3454.39	0.99736
						10.5727	125		10.5727	588		1068.08	91265.2		1068.08	76302.7		3452.46	0.99958		3452.46	0.99728
						10.5925	124		10.5925	588		1067.08	91065.3		1067.08	75780.6		3450.53	0.99948		3450.53	0.99721
						10.6122	123		10.6122	587		1066.08	92055.5		1066.08	75930.8		3448.6	0.9994		3448.6	0.99719
						10.632	126		10.632	590		1065.08	91702.5		1065.08	74359.7		3446.67	0.99945		3446.67	0.9972
						10.6518	128		10.6518	592		1064.08	92370		1064.08	75106		3444.75	0.99956		3444.75	0.99719
						10.6715	128		10.6715	593		1063.08	92593.6		1063.08	72229		3442.82	0.9996		3442.82	0.99713
						10.6913	128		10.6913	593		1062.08	92761.1		1062.08	72803.9		3440.89	0.99961		3440.89	0.99708
						10.711	128		10.711	594		1061.08	92473.6		1061.08	73426.7		3438.96	0.99971		3438.96	0.99709
						10.7308	127		10.7308	595		1060.08	92785.9		1060.08	73205.4		3437.03	0.99983		3437.03	0.99712
						10.7506	128		10.7506	597		1059.08	90826.8		1059.08	73194.6		3435.1	0.99984		3435.1	0.99713
						10.7703	128		10.7703	598		1058.08	92136.4		1058.08	72758.3		3433.17	0.99976		3433.17	0.99713
						10.7901	130		10.7901	597		1057.08	91761.9		1057.08	73298.5		3431.24	0.99973		3431.24	0.99711
						10.8099	131		10.8099	597		1056.08	93805.3		1056.08	73752		3429.32	0.99978		3429.32	0.99708
						10.8296	131		10.8296	596		1055.08	92677.8		1055.08	73499.3		3427.39	0.99985		3427.39	0.99705
						10.8494	133		10.8494	596		1054.08	92213.4		1054.08	73795.3		3425.46	0.99982		3425.46	0.99705
						10.8691	131		10.8691	594		1053.08	92853.2		1053.08	73377.9		3423.53	0.99969		3423.53	0.99703
						10.8889	128		10.8889	593		1052.08	93237.1		1052.08	75242.6		3421.6	0.99961		3421.6	0.99699
						10.9086	126		10.9086	591		1051.08	94060.6		1051.08	74140.4		3419.67	0.99962		3419.67	0.99697
						10.9284	126		10.9284	590		1050.08	93700.2		1050.08	72594.4		3417.74	0.99963		3417.74	0.99696
						10.9482	126		10.9482	592		1049.08	93875.7		1049.08	72724.8		3415.81	0.99964		3415.81	0.99691
						10.9679	125		10.9679	591		1048.08	93002.7		1048.08	73352.9		3413.89	0.99969		3413.89	0.99685
						10.9877	123		10.9877	591		1047.08	94488.9		1047.08	72863.7		3411.96	0.99971		3411.96	0.99682
						11.0075	123		11.0075	592		1046.08	94296.6		1046.08	72932.2		3410.03	0.99975		3410.03	0.99681
						11.0272	123		11.0272	594		1045.08	95392.8		1045.08	73396.9		3408.1	0.99982		3408.1	0.9968
						11.047	125		11.047	594		1044.08	92950.4		1044.08	75034.8		3406.17	0.99987		3406.17	0.99678
						11.0668	127		11.0668	597		1043.08	95024.2		1043.08	73276.5		3404.24	0.99987		3404.24	0.99678
						11.0865	129		11.0865	597		1042.08	93940.7		1042.08	72648.3		3402.31	0.99984		3402.31	0.99676
						11.1063	131		11.1063	599		1041.08	93713.6		1041.08	74422.9		3400.38	0.99978		3400.38	0.99667
						11.126	131		11.126	599		1040.08	92703.9		1040.08	73626.7		3398.46	0.99977		3398.46	0.99662
						11.1458	131		11.1458	599		1039.08	93955.7		1039.08	74653.4		3396.53	0.99979		3396.53	0.99664
						11.1655	131		11.1655	600		1038.08	93574.6		1038.08	74411.9		3394.6	0.99976		3394.6	0.99667
						11.1853	128		11.1853	599		1037.08	95380.5		1037.08	73586.5		3392.67	0.99974		3392.67	0.99666
						11.2051	125		11.2051	598		1036.08	94074.9		1036.08	74311.8		3390.74	0.99984		3390.74	0.99665
						11.2248	123		11.2248	598		1035.08	93763.9		1035.08	73209.4		3388.81	0.99993		3388.81	0.99664
						11.2446	124		11.2446	598		1034.08	94442.2		1034.08	75039		3386.88	0.99989		3386.88	0.99662
						11.2644	123		11.2644	598		1033.08	94362.9		1033.08	74037.9		3384.95	0.99986		3384.95	0.99658
						11.2841	124		11.2841	596		1032.08	94399.9		1032.08	76420.6		3383.03	0.99993		3383.03	0.99652
						11.3039	126		11.3039	593		1031.08	95555		1031.08	75561.3		3381.1	1		3381.1	0.9965
						11.3236	127		11.3236	594		1030.08	94755.3		1030.08	72776.8		3379.17	0.99995		3379.17	0.99647
						11.3434	129		11.3434	593		1029.08	94595.9		1029.08	72786		3377.24	0.99988		3377.24	0.99646
						11.3632	133		11.3632	592		1028.08	94846.8		1028.08	74163		3375.31	0.9999		3375.31	0.99648
						11.3829	136		11.3829	592		1027.08	94351.9		1027.08	73776		3373.38	0.99995		3373.38	0.99648
						11.4027	137		11.4027	591		1026.08	95246.2		1026.08	73592.8		3371.45	0.99997		3371.45	0.99645
						11.4224	137		11.4224	592		1025.08	95178.8		1025.08	73407.8		3369.52	0.99992		3369.52	0.99642
						11.4422	136		11.4422	593		1024.08	95337		1024.08	73762.4		3367.6	0.99984		3367.6	0.99641
						11.462	136		11.462	593		1023.08	96449.5		1023.08	74824.2		3365.67	0.99984		3365.67	0.99642
						11.4817	132		11.4817	595		1022.08	96018.2		1022.08	73837.4		3363.74	0.9999		3363.74	0.99642
						11.5015	132		11.5015	594		1021.08	95724.4		1021.08	74577.1		3361.81	0.99992		3361.81	0.99637
						11.5213	129		11.5213	595		1020.08	95303		1020.08	73811.8		3359.88	0.99994		3359.88	0.99635
						11.541	128		11.541	596		1019.08	95078.3		1019.08	72848.5		3357.95	0.99998		3357.95	0.99638
						11.5608	127		11.5608	596		1018.08	96701.4		1018.08	75016.9		3356.02	0.99998		3356.02	0.99639
						11.5805	125		11.5805	596		1017.08	97701.4		1017.08	74012.9		3354.09	0.99993		3354.09	0.9964
						11.6003	124		11.6003	595		1016.08	96841.1		1016.08	73624.1		3352.17	0.99991		3352.17	0.99641
						11.6201	123		11.6201	596		1015.08	97375.3		1015.08	73446		3350.24	0.99989		3350.24	0.99637
						11.6398	122		11.6398	598		1014.08	96119.4		1014.08	73536.4		3348.31	0.99984		3348.31	0.9963
						11.6596	126		11.6596	597		1013.08	96213.2		1013.08	73299.4		3346.38	0.99987		3346.38	0.99626
						11.6793	128		11.6793	597		1012.08	96335		1012.08	73580.5		3344.45	0.99996		3344.45	0.99625
						11.6991	127		11.6991	596		1011.08	97256		1011.08	73041.4		3342.52	1		3342.52	0.99624
						11.7189	127		11.7189	595		1010.08	95767.1		1010.08	73321.8		3340.59	0.99995		3340.59	0.99622
						11.7386	124		11.7386	594		1009.08	95220		1009.08	73740.6		3338.66	0.9999		3338.66	0.99621
						11.7584	125		11.7584	595		1008.08	95689		1008.08	75178.2		3336.74	0.99989		3336.74	0.99622
						11.7782	126		11.7782	596		1007.08	96420.1		1007.08	73994.8		3334.81	0.99988		3334.81	0.99621
						11.7979	127		11.7979	597		1006.08	98359.3		1006.08	74188.9		3332.88	0.99983		3332.88	0.9962
						11.8177	130		11.8177	598		1005.08	96405.2		1005.08	74762.3		3330.95	0.99981		3330.95	0.99616
						11.8374	127		11.8374	600		1004.08	98213.1		1004.08	75282.4		3329.02	0.99985		3329.02	0.9961
						11.8572	129		11.8572	599		1003.08	98370.4		1003.08	74688		3327.09	0.99985		3327.09	0.9961
						11.877	128		11.877	597		1002.08	98475.8		1002.08	75359.7		3325.16	0.99977		3325.16	0.99613
						11.8967	127		11.8967	599		1001.08	100785		1001.08	75817.8		3323.23	0.99968		3323.23	0.99615
						11.9165	127		11.9165	598		1000.08	98918.7		1000.08	74995.7		3321.31	0.99969		3321.31	0.99613
						11.9362	126		11.9362	599		999.08	98912.2		999.08	74876.5		3319.38	0.99977		3319.38	0.99612
						11.956	128		11.956	599		998.08	99222.4		998.08	76080.7		3317.45	0.99981		3317.45	0.9961
						11.9758	128		11.9758	596		997.08	97373.5		997.08	75022.7		3315.52	0.99985		3315.52	0.99607
						11.9955	127		11.9955	595		996.08	96868.4		996.08	75203.7		3313.59	0.99988		3313.59	0.99605
						12.0153	126		12.0153	594		995.08	97072.3		995.08	75752.1		3311.66	0.99987		3311.66	0.99603
						12.0351	126		12.0351	593		994.08	95734.9		994.08	76119.5		3309.73	0.99986		3309.73	0.99599
						12.0548	125		12.0548	595		993.08	95209.2		993.08	75048.1		3307.8	0.99985		3307.8	0.99595
						12.0746	128		12.0746	599		992.08	93345.4		992.08	74034		3305.88	0.9998		3305.88	0.99593
						12.0943	127		12.0943	600		991.08	93663.7		991.08	71764		3303.95	0.99969		3303.95	0.99592
						12.1141	128		12.1141	602		990.08	94608.4		990.08	72765.5		3302.02	0.99966		3302.02	0.99588
						12.1339	129		12.1339	603		989.08	91576.5		989.08	72220.3		3300.09	0.99975		3300.09	0.99583
						12.1536	128		12.1536	604		988.08	92423.4		988.08	72870.2		3298.16	0.99982		3298.16	0.99582
						12.1734	127		12.1734	601		987.08	90562.4		987.08	72007.1		3296.23	0.9998		3296.23	0.99586
						12.1931	127		12.1931	602		986.08	92107.5		986.08	70405.6		3294.3	0.99977		3294.3	0.99589
						12.2129	129		12.2129	603		985.08	93006.5		985.08	69881.4		3292.37	0.99978		3292.37	0.99587
						12.2327	129		12.2327	600		984.08	91066.9		984.08	69540.9		3290.45	0.9998		3290.45	0.99583
						12.2524	130		12.2524	599		983.08	92569.2		983.08	69095.1		3288.52	0.99979		3288.52	0.99576
						12.2722	130		12.2722	599		982.08	94780.2		982.08	69127.1		3286.59	0.99974		3286.59	0.9957
						12.2919	131		12.2919	598		981.08	98025.2		981.08	71728.1		3284.66	0.99968		3284.66	0.99567
						12.3117	132		12.3117	598		980.08	99217.9		980.08	73104.2		3282.73	0.99968		3282.73	0.99567
						12.3315	133		12.3315	599		979.08	99878.8		979.08	73747.8		3280.8	0.99973		3280.8	0.99568
						12.3512	134		12.3512	600		978.08	101537		978.08	76230		3278.87	0.99974		3278.87	0.99569
						12.371	136		12.371	599		977.08	101322		977.08	79876.9		3276.94	0.99974		3276.94	0.99569
						12.3908	138		12.3908	601		976.08	99032.8		976.08	81709.3		3275.02	0.99981		3275.02	0.99568
						12.4105	137		12.4105	602		975.08	97489.7		975.08	84003.6		3273.09	0.99987		3273.09	0.99566
						12.4303	136		12.4303	604		974.08	95853.7		974.08	84494.4		3271.16	0.99988		3271.16	0.99563
						12.45	136		12.45	602		973.08	96030.4		973.08	79867.8		3269.23	0.99986		3269.23	0.99558
						12.4698	136		12.4698	601		972.08	93178.5		972.08	76451.7		3267.3	0.99981		3267.3	0.99553
						12.4896	134		12.4896	600		971.08	90916.6		971.08	72697.1		3265.37	0.99977		3265.37	0.9955
						12.5093	134		12.5093	601		970.08	88914.2		970.08	69453.5		3263.44	0.99976		3263.44	0.99551
						12.5291	135		12.5291	599		969.08	84469.8		969.08	68650.1		3261.51	0.9998		3261.51	0.99551
						12.5488	135		12.5488	598		968.08	83562		968.08	67227.2		3259.59	0.99984		3259.59	0.99552
						12.5686	134		12.5686	597		967.08	81965.7		967.08	65321.5		3257.66	0.99982		3257.66	0.99553
						12.5884	131		12.5884	599		966.08	82339.4		966.08	64924.9		3255.73	0.99974		3255.73	0.99552
						12.6081	132		12.6081	600		965.08	80379.6		965.08	64391.8		3253.8	0.99969		3253.8	0.99549
						12.6279	131		12.6279	601		964.08	79665.4		964.08	63090.3		3251.87	0.99968		3251.87	0.99548
						12.6477	129		12.6477	602		963.08	79692.5		963.08	63116.8		3249.94	0.99968		3249.94	0.99547
						12.6674	129		12.6674	601		962.08	79761.4		962.08	62201.9		3248.01	0.99966		3248.01	0.99546
						12.6872	132		12.6872	601		961.08	80416.4		961.08	62056.9		3246.08	0.99965		3246.08	0.99548
						12.7069	130		12.7069	602		960.08	79514.1		960.08	61763.2		3244.16	0.99965		3244.16	0.99551
						12.7267	128		12.7267	603		959.08	79592.3		959.08	62318.8		3242.23	0.99963		3242.23	0.99551
						12.7465	127		12.7465	600		958.08	80441.9		958.08	61652.7		3240.3	0.99964		3240.3	0.99549
						12.7662	128		12.7662	597		957.08	79518.4		957.08	62358.6		3238.37	0.9997		3238.37	0.99544
						12.786	129		12.786	598		956.08	78252.8		956.08	62112.4		3236.44	0.99974		3236.44	0.99539
						12.8057	130		12.8057	600		955.08	77859.8		955.08	62306.6		3234.51	0.99972		3234.51	0.99537
						12.8255	132		12.8255	602		954.08	78655.8		954.08	62138.3		3232.58	0.99967		3232.58	0.99537
						12.8453	136		12.8453	601		953.08	77995.1		953.08	62416		3230.65	0.99966		3230.65	0.99538
						12.865	136		12.865	602		952.08	77179.3		952.08	61742.8		3228.73	0.99966		3228.73	0.9954
						12.8848	137		12.8848	602		951.08	78274.1		951.08	62891.5		3226.8	0.99965		3226.8	0.99539
						12.9046	133		12.9046	605		950.08	78000.8		950.08	61341.6		3224.87	0.99966		3224.87	0.99538
						12.9243	131		12.9243	606		949.08	78335.1		949.08	60986.6		3222.94	0.9997		3222.94	0.9954
						12.9441	131		12.9441	605		948.08	79201.8		948.08	62424		3221.01	0.99971		3221.01	0.99542
						12.9638	130		12.9638	607		947.08	79706.8		947.08	61748.9		3219.08	0.99968		3219.08	0.99541
						12.9836	128		12.9836	605		946.08	78848.2		946.08	61838		3217.15	0.99965		3217.15	0.99539
						13.0034	128		13.0034	604		945.08	77472.1		945.08	62341.6		3215.22	0.99965		3215.22	0.99536
						13.0231	125		13.0231	602		944.08	78017.4		944.08	62709.5		3213.3	0.99967		3213.3	0.99533
						13.0429	124		13.0429	602		943.08	78499.9		943.08	62582		3211.37	0.99965		3211.37	0.99532
						13.0626	126		13.0626	596		942.08	77757.3		942.08	63128		3209.44	0.99962		3209.44	0.99535
						13.0824	125		13.0824	597		941.08	78397.3		941.08	63156.9		3207.51	0.99965		3207.51	0.99536
						13.1022	125		13.1022	598		940.08	77211.5		940.08	64277.3		3205.58	0.9997		3205.58	0.99535
						13.1219	128		13.1219	597		939.08	77564.3		939.08	63521.1		3203.65	0.99971		3203.65	0.99536
						13.1417	130		13.1417	596		938.08	79238.7		938.08	63280		3201.72	0.99964		3201.72	0.99538
						13.1615	132		13.1615	595		937.08	77890.8		937.08	63315.7		3199.79	0.99959		3199.79	0.99537
						13.1812	135		13.1812	597		936.08	79290.6		936.08	63103.4		3197.87	0.99962		3197.87	0.99535
						13.201	136		13.201	596		935.08	78083.9		935.08	63924.8		3195.94	0.99966		3195.94	0.9953
						13.2207	134		13.2207	597		934.08	77965.6		934.08	63881.7		3194.01	0.99969		3194.01	0.99522
						13.2405	136		13.2405	597		933.08	77347.7		933.08	63479.6		3192.08	0.99969		3192.08	0.99517
						13.2603	138		13.2603	596		932.08	77177.3		932.08	63494.8		3190.15	0.99969		3190.15	0.99518
						13.28	139		13.28	599		931.08	78947.4		931.08	64017.5		3188.22	0.99969		3188.22	0.99521
						13.2998	140		13.2998	600		930.08	78716.1		930.08	62436.7		3186.29	0.99967		3186.29	0.99525
						13.3195	141		13.3195	601		929.08	77658.1		929.08	63065.1		3184.36	0.99968		3184.36	0.99527
						13.3393	141		13.3393	603		928.08	76814.7		928.08	63120.9		3182.44	0.99974		3182.44	0.99521
						13.3591	139		13.3591	603		927.08	77575		927.08	65355.3		3180.51	0.99976		3180.51	0.99516
						13.3788	139		13.3788	602		926.08	77452.7		926.08	63647.2		3178.58	0.99974		3178.58	0.99516
						13.3986	138		13.3986	603		925.08	77197.7		925.08	63976.7		3176.65	0.99974		3176.65	0.99515
						13.4184	136		13.4184	602		924.08	78229.8		924.08	63074.9		3174.72	0.99977		3174.72	0.99512
						13.4381	137		13.4381	600		923.08	76806.6		923.08	63633.6		3172.79	0.99976		3172.79	0.9951
						13.4579	136		13.4579	599		922.08	78736.9		922.08	64198.7		3170.86	0.99972		3170.86	0.99508
						13.4776	135		13.4776	599		921.08	77801.1		921.08	63006.1		3168.93	0.99968		3168.93	0.99508
						13.4974	137		13.4974	599		920.08	76532.2		920.08	63581.1		3167.01	0.99967		3167.01	0.9951
						13.5172	137		13.5172	598		919.08	77172.7		919.08	64992.2		3165.08	0.99966		3165.08	0.99512
						13.5369	136		13.5369	598		918.08	77614.2		918.08	64712.3		3163.15	0.99964		3163.15	0.99512
						13.5567	138		13.5567	597		917.08	77447.6		917.08	65822.3		3161.22	0.99969		3161.22	0.99509
						13.5764	138		13.5764	599		916.08	77467.6		916.08	63851.4		3159.29	0.99977		3159.29	0.99502
						13.5962	139		13.5962	601		915.08	76648.2		915.08	64666.5		3157.36	0.9998		3157.36	0.99496
						13.616	140		13.616	600		914.08	75968.3		914.08	65500.5		3155.43	0.99975		3155.43	0.99495
						13.6357	141		13.6357	600		913.08	76631.2		913.08	64680.1		3153.5	0.9997		3153.5	0.99497
						13.6555	142		13.6555	599		912.08	75898.7		912.08	65668.1		3151.58	0.99968		3151.58	0.995
						13.6753	140		13.6753	599		911.08	75910.9		911.08	65567.6		3149.65	0.99971		3149.65	0.995
						13.695	142		13.695	601		910.08	76423.1		910.08	64965.9		3147.72	0.99974		3147.72	0.995
						13.7148	141		13.7148	601		909.08	76145.6		909.08	64759.6		3145.79	0.99974		3145.79	0.99499
						13.7345	141		13.7345	601		908.08	76402		908.08	66859.2		3143.86	0.99974		3143.86	0.99498
						13.7543	142		13.7543	602		907.08	75568.9		907.08	67166.8		3141.93	0.99973		3141.93	0.99496
						13.7741	143		13.7741	602		906.08	75282.8		906.08	66410.2		3140	0.99971		3140	0.99496
						13.7938	142		13.7938	603		905.08	75079.9		905.08	66558.4		3138.07	0.99972		3138.07	0.99494
						13.8136	141		13.8136	605		904.08	76656.7		904.08	65991.5		3136.15	0.99978		3136.15	0.99489
						13.8333	141		13.8333	604		903.08	76963.9		903.08	67357.7		3134.22	0.99981		3134.22	0.99485
						13.8531	138		13.8531	602		902.08	75554.7		902.08	67369.4		3132.29	0.99979		3132.29	0.99487
						13.8729	140		13.8729	603		901.08	76312.2		901.08	66874.7		3130.36	0.99979		3130.36	0.99491
						13.8926	138		13.8926	604		900.08	75147.8		900.08	67259.7		3128.43	0.99983		3128.43	0.99493
						13.9124	138		13.9124	601		899.08	75224.9		899.08	68225.3		3126.5	0.99985		3126.5	0.99492
						13.9322	138		13.9322	600		898.08	74505.3		898.08	68035.7		3124.57	0.99983		3124.57	0.99491
						13.9519	136		13.9519	601		897.08	74414.2		897.08	68646.4		3122.64	0.99976		3122.64	0.9949
						13.9717	136		13.9717	600		896.08	75225.8		896.08	66150.5		3120.72	0.99969		3120.72	0.99491
						13.9914	133		13.9914	601		895.08	74590.5		895.08	67467.1		3118.79	0.99967		3118.79	0.99492
						14.0112	132		14.0112	601		894.08	74572.3		894.08	68834.8		3116.86	0.99971		3116.86	0.99494
						14.031	131		14.031	600		893.08	75387.7		893.08	67717.7		3114.93	0.99975		3114.93	0.99493
						14.0507	132		14.0507	598		892.08	73976.8		892.08	67276.7		3113	0.99976		3113	0.99491
						14.0705	132		14.0705	600		891.08	73947.1		891.08	68802		3111.07	0.99975		3111.07	0.99493
						14.0902	135		14.0902	599		890.08	74608.6		890.08	68560.1		3109.14	0.99976		3109.14	0.99494
						14.11	134		14.11	598		889.08	73350.5		889.08	69024.3		3107.21	0.99978		3107.21	0.99495
						14.1298	134		14.1298	598		888.08	72297.1		888.08	69780.4		3105.29	0.99978		3105.29	0.99494
						14.1495	134		14.1495	597		887.08	74041.2		887.08	69495.3		3103.36	0.99976		3103.36	0.99494
						14.1693	133		14.1693	598		886.08	73676.4		886.08	69483.4		3101.43	0.99972		3101.43	0.99492
						14.189	133		14.189	599		885.08	73553.1		885.08	70253		3099.5	0.99969		3099.5	0.9949
						14.2088	132		14.2088	599		884.08	72990.2		884.08	70752.2		3097.57	0.99969		3097.57	0.99491
						14.2286	134		14.2286	599		883.08	72581.9		883.08	72633.5		3095.64	0.99973		3095.64	0.99496
						14.2483	133		14.2483	598		882.08	72543.8		882.08	73136.9		3093.71	0.99974		3093.71	0.99501
						14.2681	133		14.2681	599		881.08	72830		881.08	73371.8		3091.78	0.99972		3091.78	0.99502
						14.2879	137		14.2879	598		880.08	71470.5		880.08	73205.5		3089.86	0.99973		3089.86	0.99502
						14.3076	137		14.3076	598		879.08	72707.8		879.08	72659.8		3087.93	0.99976		3087.93	0.99501
						14.3274	138		14.3274	599		878.08	73227.9		878.08	72392.7		3086	0.99979		3086	0.99503
						14.3471	138		14.3471	599		877.08	71996.9		877.08	73190.4		3084.07	0.99979		3084.07	0.99507
						14.3669	138		14.3669	599		876.08	72079.8		876.08	72719.7		3082.14	0.99979		3082.14	0.99507
						14.3867	140		14.3867	602		875.08	71693.1		875.08	70616.8		3080.21	0.9998		3080.21	0.99504
						14.4064	143		14.4064	603		874.08	71822.7		874.08	71682.4		3078.28	0.99981		3078.28	0.99501
						14.4262	140		14.4262	603		873.08	70930.2		873.08	72508.3		3076.35	0.99983		3076.35	0.99498
						14.4459	141		14.4459	605		872.08	70570.4		872.08	70761.9		3074.43	0.99984		3074.43	0.99496
						14.4657	136		14.4657	606		871.08	70230.2		871.08	71376.8		3072.5	0.99984		3072.5	0.99496
						14.4855	136		14.4855	605		870.08	70929.3		870.08	72040.6		3070.57	0.99981		3070.57	0.99499
						14.5052	136		14.5052	604		869.08	70322		869.08	72877.4		3068.64	0.99975		3068.64	0.995
						14.525	138		14.525	601		868.08	71457.1		868.08	75201.8		3066.71	0.99971		3066.71	0.99497
						14.5448	140		14.5448	600		867.08	69852		867.08	76056.2		3064.78	0.9997		3064.78	0.99493
						14.5645	141		14.5645	598		866.08	70148.5		866.08	77026.9		3062.85	0.99971		3062.85	0.99489
						14.5843	145		14.5843	600		865.08	70182.8		865.08	79449.5		3060.92	0.99973		3060.92	0.99488
						14.604	148		14.604	600		864.08	70697.5		864.08	80983		3059	0.99973		3059	0.99488
						14.6238	148		14.6238	603		863.08	69899		863.08	83263.7		3057.07	0.99971		3057.07	0.99488
						14.6436	151		14.6436	606		862.08	70505.2		862.08	83834.6		3055.14	0.99973		3055.14	0.99488
						14.6633	147		14.6633	606		861.08	71246.8		861.08	83260.4		3053.21	0.99972		3053.21	0.99487
						14.6831	147		14.6831	609		860.08	69857.1		860.08	82381.6		3051.28	0.99965		3051.28	0.99487
						14.7028	147		14.7028	611		859.08	70416.9		859.08	80183.7		3049.35	0.9996		3049.35	0.99487
						14.7226	146		14.7226	613		858.08	70508.4		858.08	80147.5		3047.42	0.9996		3047.42	0.99488
						14.7424	142		14.7424	614		857.08	71679.1		857.08	78541.7		3045.49	0.99961		3045.49	0.99488
						14.7621	144		14.7621	616		856.08	70226.6		856.08	80490.8		3043.57	0.99961		3043.57	0.99488
						14.7819	142		14.7819	617		855.08	70799		855.08	79677.7		3041.64	0.99958		3041.64	0.99486
						14.8017	142		14.8017	613		854.08	68209.8		854.08	78575.6		3039.71	0.9995		3039.71	0.99486
						14.8214	142		14.8214	612		853.08	68313.8		853.08	77383		3037.78	0.99942		3037.78	0.99491
						14.8412	144		14.8412	608		852.08	68674.7		852.08	76233.4		3035.85	0.99933		3035.85	0.99497
						14.8609	142		14.8609	607		851.08	68987.7		851.08	77821.9		3033.92	0.99923		3033.92	0.99497
						14.8807	144		14.8807	605		850.08	68593.4		850.08	75744.1		3031.99	0.99918		3031.99	0.99494
						14.9005	145		14.9005	605		849.08	68652		849.08	75643.3		3030.06	0.99918		3030.06	0.99491
						14.9202	146		14.9202	604		848.08	69843.5		848.08	74437		3028.14	0.99917		3028.14	0.9949
						14.94	142		14.94	604		847.08	67063.5		847.08	74056.8		3026.21	0.99913		3026.21	0.9949
						14.9597	141		14.9597	605		846.08	67466.2		846.08	75422.5		3024.28	0.99907		3024.28	0.99493
						14.9795	138		14.9795	605		845.08	67605		845.08	76728.7		3022.35	0.999		3022.35	0.99497
						14.9993	137		14.9993	606		844.08	67658.2		844.08	78175.2		3020.42	0.99889		3020.42	0.99499
						15.019	139		15.019	608		843.08	68138.2		843.08	78351		3018.49	0.99877		3018.49	0.995
						15.0388	137		15.0388	607		842.08	66779.5		842.08	81206		3016.56	0.99865		3016.56	0.99502
						15.0586	138		15.0586	610		841.08	67396.4		841.08	82296.4		3014.63	0.99853		3014.63	0.99505
						15.0783	141		15.0783	610		840.08	67686.5		840.08	86447		3012.71	0.99841		3012.71	0.99509
						15.0981	142		15.0981	609		839.08	67614.5		839.08	93254.2		3010.78	0.99828		3010.78	0.99511
						15.1178	141		15.1178	608		838.08	68112.5		838.08	98937.1		3008.85	0.9981		3008.85	0.99509
						15.1376	142		15.1376	610		837.08	67575.1		837.08	108217		3006.92	0.99789		3006.92	0.99507
						15.1574	143		15.1574	609		836.08	65838.2		836.08	113186		3004.99	0.9977		3004.99	0.99505
						15.1771	144		15.1771	610		835.08	65851.3		835.08	116135		3003.06	0.99752		3003.06	0.99507
						15.1969	145		15.1969	609		834.08	66389.8		834.08	116001		3001.13	0.99729		3001.13	0.99507
						15.2166	144		15.2166	609		833.08	65621.4		833.08	110688		2999.2	0.997		2999.2	0.99505
						15.2364	142		15.2364	608		832.08	66428.7		832.08	103979		2997.28	0.99663		2997.28	0.995
						15.2562	140		15.2562	608		831.08	64799.4		831.08	97995.7		2995.35	0.99622		2995.35	0.99498
						15.2759	141		15.2759	612		830.08	63707.6		830.08	91533.5		2993.42	0.99581		2993.42	0.99498
						15.2957	139		15.2957	612		829.08	63817.4		829.08	88626.3		2991.49	0.99531		2991.49	0.99493
						15.3155	137		15.3155	613		828.08	63957.1		828.08	85784.3		2989.56	0.99468		2989.56	0.99483
						15.3352	140		15.3352	615		827.08	65100.2		827.08	81163.9		2987.63	0.994		2987.63	0.99473
						15.355	139		15.355	615		826.08	64171.7		826.08	77209.8		2985.7	0.99326		2985.7	0.99466
						15.3747	139		15.3747	617		825.08	65194		825.08	71663.7		2983.77	0.99239		2983.77	0.99463
						15.3945	139		15.3945	615		824.08	63697.3		824.08	69866.1		2981.85	0.99134		2981.85	0.99459
						15.4142	141		15.4142	615		823.08	63309.8		823.08	68527.5		2979.92	0.99012		2979.92	0.99448
						15.434	139		15.434	615		822.08	62930.6		822.08	66745.6		2977.99	0.9887		2977.99	0.99431
						15.4538	139		15.4538	616		821.08	63151.6		821.08	64830.6		2976.06	0.98703		2976.06	0.9941
						15.4735	141		15.4735	617		820.08	63105.9		820.08	65183.4		2974.13	0.98507		2974.13	0.99389
						15.4933	144		15.4933	616		819.08	63574.1		819.08	63941.2		2972.2	0.98282		2972.2	0.99368
						15.5131	143		15.5131	614		818.08	62511.2		818.08	63110.6		2970.27	0.98029		2970.27	0.99345
						15.5328	142		15.5328	613		817.08	62596.5		817.08	63445.4		2968.34	0.97758		2968.34	0.99319
						15.5526	142		15.5526	615		816.08	63333		816.08	62616.1		2966.42	0.97478		2966.42	0.99292
						15.5724	143		15.5724	615		815.08	64145.1		815.08	64284.6		2964.49	0.97205		2964.49	0.99267
						15.5921	142		15.5921	616		814.08	63576.3		814.08	64545.5		2962.56	0.96951		2962.56	0.99243
						15.6119	141		15.6119	615		813.08	62764.2		813.08	62744.4		2960.63	0.96728		2960.63	0.99222
						15.6316	142		15.6316	613		812.08	63022		812.08	63468.1		2958.7	0.96551		2958.7	0.99207
						15.6514	142		15.6514	613		811.08	64031.4		811.08	64301		2956.77	0.96441		2956.77	0.99197
						15.6712	141		15.6712	613		810.08	64670.4		810.08	63311.3		2954.84	0.96421		2954.84	0.99193
						15.6909	142		15.6909	611		809.08	64026.2		809.08	63816		2952.91	0.96499		2952.91	0.992
						15.7107	139		15.7107	608		808.08	63552.5		808.08	64138.8		2950.99	0.96657		2950.99	0.99217
						15.7304	137		15.7304	608		807.08	63004		807.08	63581.1		2949.06	0.96858		2949.06	0.99238
						15.7502	137		15.7502	607		806.08	64076		806.08	64235.5		2947.13	0.9705		2947.13	0.99256
						15.77	140		15.77	608		805.08	63893.4		805.08	63597.3		2945.2	0.97195		2945.2	0.99269
						15.7897	143		15.7897	609		804.08	62744.2		804.08	64450.8		2943.27	0.97273		2943.27	0.99276
						15.8095	145		15.8095	609		803.08	62223.4		803.08	64804.6		2941.34	0.97288		2941.34	0.99276
						15.8292	142		15.8292	608		802.08	63153.5		802.08	63223.6		2939.41	0.97251		2939.41	0.99273
						15.849	142		15.849	610		801.08	62801.1		801.08	61969.2		2937.48	0.97182		2937.48	0.99268
						15.8688	143		15.8688	613		800.08	62741.8		800.08	64123.2		2935.56	0.971		2935.56	0.99262
						15.8885	144		15.8885	613		799.08	62404.6		799.08	64410.6		2933.63	0.9702		2933.63	0.99254
						15.9083	144		15.9083	615		798.08	62288.9		798.08	64392.9		2931.7	0.96954		2931.7	0.99243
						15.9281	147		15.9281	615		797.08	61126.8		797.08	64370.6		2929.77	0.96912		2929.77	0.99234
						15.9478	148		15.9478	614		796.08	60881.4		796.08	63484.1		2927.84	0.96896		2927.84	0.99224
						15.9676	147		15.9676	616		795.08	62535.3		795.08	64619.3		2925.91	0.96905		2925.91	0.99214
						15.9873	147		15.9873	616		794.08	61674.3		794.08	63970.9		2923.98	0.9694		2923.98	0.99206
						16.0071	146		16.0071	617		793.08	62381.4		793.08	63704.4		2922.05	0.96999		2922.05	0.99203
						16.0269	145		16.0269	618		792.08	62497.1		792.08	64000.9		2920.13	0.97072		2920.13	0.99201
						16.0466	146		16.0466	620		791.08	62312.2		791.08	64617.4		2918.2	0.97151		2918.2	0.99202
						16.0664	146		16.0664	621		790.08	62716.6		790.08	64575.2		2916.27	0.97234		2916.27	0.99211
						16.0861	145		16.0861	623		789.08	62785.9		789.08	64230.7		2914.34	0.97316		2914.34	0.9923
						16.1059	147		16.1059	624		788.08	62111.4		788.08	65329.4		2912.41	0.97395		2912.41	0.99257
						16.1257	145		16.1257	622		787.08	61679.2		787.08	65890.3		2910.48	0.97468		2910.48	0.99283
						16.1454	142		16.1454	622		786.08	62355.2		786.08	65239.3		2908.55	0.97536		2908.55	0.99303
						16.1652	140		16.1652	623		785.08	63339.2		785.08	65159.1		2906.62	0.97603		2906.62	0.99314
						16.185	141		16.185	622		784.08	62455.8		784.08	64896.7		2904.7	0.97666		2904.7	0.99322
						16.2047	142		16.2047	619		783.08	62200.5		783.08	65233.6		2902.77	0.97725		2902.77	0.99329
						16.2245	144		16.2245	617		782.08	61923.8		782.08	66235.3		2900.84	0.97783		2900.84	0.99338
						16.2442	146		16.2442	616		781.08	61948.8		781.08	65852.8		2898.91	0.97843		2898.91	0.99349
						16.264	146		16.264	613		780.08	60730.5		780.08	66058.6		2896.98	0.97905		2896.98	0.99359
						16.2838	143		16.2838	613		779.08	60479.9		779.08	65743.9		2895.05	0.97969		2895.05	0.99366
						16.3035	144		16.3035	611		778.08	59482		778.08	65305.3		2893.12	0.98034		2893.12	0.99372
						16.3233	146		16.3233	612		777.08	59107.3		777.08	65693.4		2891.19	0.98097		2891.19	0.99379
						16.343	146		16.343	614		776.08	59700.6		776.08	65825		2889.27	0.98153		2889.27	0.99386
						16.3628	143		16.3628	615		775.08	59302.2		775.08	65989.5		2887.34	0.98195		2887.34	0.99392
						16.3826	142		16.3826	616		774.08	59165.7		774.08	67009.3		2885.41	0.98215		2885.41	0.99397
						16.4023	143		16.4023	618		773.08	58612		773.08	65950.7		2883.48	0.98208		2883.48	0.99399
						16.4221	144		16.4221	616		772.08	59951.7		772.08	66170.8		2881.55	0.98173		2881.55	0.99397
						16.4418	144		16.4418	617		771.08	60421.8		771.08	67039.7		2879.62	0.98105		2879.62	0.99392
						16.4616	142		16.4616	619		770.08	59245.3		770.08	67230.4		2877.69	0.9801		2877.69	0.99384
						16.4814	143		16.4814	617		769.08	59135.8		769.08	67027.3		2875.76	0.979		2875.76	0.99377
						16.5011	144		16.5011	615		768.08	58887.8		768.08	67130.9		2873.84	0.97798		2873.84	0.99369
						16.5209	143		16.5209	614		767.08	59308.1		767.08	67394.8		2871.91	0.97735		2871.91	0.99365
						16.5406	142		16.5406	615		766.08	59559.3		766.08	66356.5		2869.98	0.97728		2869.98	0.99362
						16.5604	142		16.5604	617		765.08	58839.9		765.08	66364.4		2868.05	0.97775		2868.05	0.99362
						16.5802	144		16.5802	618		764.08	58074.1		764.08	67242.7		2866.12	0.97863		2866.12	0.99366
						16.5999	143		16.5999	620		763.08	58116.1		763.08	67545.4		2864.19	0.97969		2864.19	0.99375
						16.6197	142		16.6197	620		762.08	58551.5		762.08	67721.1		2862.26	0.98075		2862.26	0.99383
						16.6395	140		16.6395	621		761.08	57814		761.08	65886.9		2860.33	0.98171		2860.33	0.99389
						16.6592	136		16.6592	622		760.08	58841.7		760.08	66007.6		2858.41	0.98259		2858.41	0.99395
						16.679	134		16.679	626		759.08	58700.5		759.08	67451		2856.48	0.98345		2856.48	0.99397
						16.6988	136		16.6988	626		758.08	58565.4		758.08	68671.7		2854.55	0.98432		2854.55	0.99396
						16.7185	138		16.7185	627		757.08	58621.3		757.08	67927.3		2852.62	0.9852		2852.62	0.99394
						16.7383	140		16.7383	626		756.08	56724.5		756.08	67249.2		2850.69	0.98611		2850.69	0.99395
						16.758	143		16.758	628		755.08	56431.7		755.08	68549.7		2848.76	0.98707		2848.76	0.99407
						16.7778	142		16.7778	627		754.08	57914.6		754.08	68072.3		2846.83	0.98807		2846.83	0.99431
						16.7976	143		16.7976	626		753.08	57929.6		753.08	68521.1		2844.9	0.98906		2844.9	0.9946
						16.8173	142		16.8173	626		752.08	58029.4		752.08	67872.5		2842.98	0.99		2842.98	0.99485
						16.8371	142		16.8371	625		751.08	58729		751.08	68894.2		2841.05	0.99088		2841.05	0.99506
						16.8568	143		16.8568	625		750.08	57803.5		750.08	67900.9		2839.12	0.99167		2839.12	0.99525
						16.8766	146		16.8766	624		749.08	56068.2		749.08	68153.1		2837.19	0.99238		2837.19	0.99542
						16.8964	149		16.8964	625		748.08	57245		748.08	68951		2835.26	0.99305		2835.26	0.99557
						16.9161	149		16.9161	625		747.08	56654.8		747.08	68811		2833.33	0.99365		2833.33	0.99569
						16.9359	150		16.9359	624		746.08	56370.1		746.08	68970.9		2831.4	0.99416		2831.4	0.99578
						16.9556	148		16.9556	623		745.08	57755.7		745.08	68226.3		2829.47	0.99461		2829.47	0.99586
						16.9754	147		16.9754	623		744.08	57641.2		744.08	70427.7		2827.55	0.99504		2827.55	0.99593
						16.9952	146		16.9952	625		743.08	56895.7		743.08	69082.3		2825.62	0.99545		2825.62	0.996
						17.0149	147		17.0149	625		742.08	57017		742.08	70582.1		2823.69	0.99581		2823.69	0.99605
						17.0347	149		17.0347	626		741.08	56297.5		741.08	69311.2		2821.76	0.99613		2821.76	0.99609
						17.0544	148		17.0544	626		740.08	56056.9		740.08	70351.8		2819.83	0.9964		2819.83	0.99616
						17.0742	146		17.0742	630		739.08	55166.7		739.08	67796.2		2817.9	0.99662		2817.9	0.99623
						17.094	142		17.094	630		738.08	54991.1		738.08	70150.6		2815.97	0.99682		2815.97	0.99627
						17.1137	142		17.1137	634		737.08	55330.6		737.08	70650.6		2814.04	0.99702		2814.04	0.99629
						17.1335	143		17.1335	636		736.08	56334.3		736.08	69830.3		2812.12	0.99723		2812.12	0.99633
						17.1533	142		17.1533	634		735.08	56124.6		735.08	70007.8		2810.19	0.9974		2810.19	0.9964
						17.173	145		17.173	636		734.08	55438.6		734.08	68592.4		2808.26	0.99755		2808.26	0.99644
						17.1928	147		17.1928	634		733.08	56576.7		733.08	70769		2806.33	0.9977		2806.33	0.99649
						17.2125	148		17.2125	637		732.08	55220.5		732.08	70206.8		2804.4	0.99786		2804.4	0.99655
						17.2323	148		17.2323	634		731.08	54239.6		731.08	70238.5		2802.47	0.99798		2802.47	0.9966
						17.2521	149		17.2521	633		730.08	54607.5		730.08	70449.1		2800.54	0.99805		2800.54	0.99664
						17.2718	148		17.2718	630		729.08	55023.1		729.08	68658.7		2798.61	0.99812		2798.61	0.99668
						17.2916	151		17.2916	630		728.08	53924.9		728.08	69076.4		2796.69	0.99823		2796.69	0.99669
						17.3114	148		17.3114	632		727.08	54759		727.08	69993.7		2794.76	0.99835		2794.76	0.99669
						17.3311	148		17.3311	631		726.08	56070.9		726.08	69882.5		2792.83	0.99843		2792.83	0.99671
						17.3509	149		17.3509	628		725.08	55462.5		725.08	71291.1		2790.9	0.99846		2790.9	0.99676
						17.3706	147		17.3706	625		724.08	54925.3		724.08	71648.8		2788.97	0.9985		2788.97	0.99681
						17.3904	147		17.3904	626		723.08	53691.5		723.08	72281.4		2787.04	0.99858		2787.04	0.99685
						17.4102	148		17.4102	627		722.08	51742.6		722.08	74105.7		2785.11	0.99865		2785.11	0.99686
						17.4299	152		17.4299	630		721.08	52021.9		721.08	74749.2		2783.18	0.99867		2783.18	0.99686
						17.4497	153		17.4497	630		720.08	52765		720.08	75160.8		2781.26	0.99868		2781.26	0.99688
						17.4694	152		17.4694	628		719.08	51731.5		719.08	74560.7		2779.33	0.9987		2779.33	0.99692
						17.4892	154		17.4892	628		718.08	50964.5		718.08	73267.3		2777.4	0.99874		2777.4	0.99697
						17.509	153		17.509	627		717.08	49584.9		717.08	72535.5		2775.47	0.99882		2775.47	0.99702
						17.5287	151		17.5287	627		716.08	51123.2		716.08	72437.9		2773.54	0.99888		2773.54	0.99706
						17.5485	151		17.5485	627		715.08	51718.8		715.08	72623.9		2771.61	0.99889		2771.61	0.99707
						17.5682	151		17.5682	629		714.08	52050.5		714.08	72833.4		2769.68	0.99888		2769.68	0.99708
						17.588	151		17.588	629		713.08	52013.9		713.08	74046.5		2767.75	0.99887		2767.75	0.99709
						17.6078	150		17.6078	632		712.08	53752.9		712.08	72499.1		2765.83	0.99888		2765.83	0.99712
						17.6275	146		17.6275	633		711.08	54042.4		711.08	73318.8		2763.9	0.99889		2763.9	0.99715
						17.6473	144		17.6473	630		710.08	52368		710.08	73052		2761.97	0.99889		2761.97	0.99718
						17.667	144		17.667	631		709.08	49900.5		709.08	73328.3		2760.04	0.9989		2760.04	0.99719
						17.6868	143		17.6868	630		708.08	48310.6		708.08	71625.3		2758.11	0.99893		2758.11	0.99718
						17.7066	146		17.7066	634		707.08	46999.5		707.08	70993.1		2756.18	0.99897		2756.18	0.99717
						17.7263	146		17.7263	634		706.08	45930.2		706.08	71966.4		2754.25	0.999		2754.25	0.99718
						17.7461	146		17.7461	636		705.08	44808.9		705.08	69851.2		2752.32	0.99901		2752.32	0.99719
						17.7659	150		17.7659	634		704.08	45802.6		704.08	70130.8		2750.4	0.999		2750.4	0.99722
						17.7856	150		17.7856	635		703.08	45380		703.08	69028.2		2748.47	0.99898		2748.47	0.99725
						17.8054	150		17.8054	635		702.08	45484.6		702.08	68358.3		2746.54	0.99896		2746.54	0.99727
						17.8252	151		17.8252	635		701.08	46199.6		701.08	68106.2		2744.61	0.99894		2744.61	0.99728
						17.8449	153		17.8449	635		700.08	45219.9		700.08	66891.1		2742.68	0.99895		2742.68	0.99729
						17.8647	154		17.8647	637		699.08	44709.9		699.08	66416.8		2740.75	0.99897		2740.75	0.99733
						17.8844	157		17.8844	636		698.08	45458.1		698.08	66265.5		2738.82	0.99896		2738.82	0.99735
						17.9042	158		17.9042	637		697.08	45018.2		697.08	65276.2		2736.89	0.99894		2736.89	0.99735
						17.924	157		17.924	637		696.08	44847.9		696.08	65794.3		2734.97	0.99891		2734.97	0.99733
						17.9437	154		17.9437	640		695.08	44689.8		695.08	64323.1		2733.04	0.99886		2733.04	0.99735
						17.9635	155		17.9635	639		694.08	45088.7		694.08	63961.6		2731.11	0.99882		2731.11	0.99738
						17.9832	154		17.9832	641		693.08	44912.7		693.08	69036.7		2729.18	0.99879		2729.18	0.99739
						18.003	153		18.003	639		692.08	44820		692.08	79610.8		2727.25	0.9988		2727.25	0.99739
						18.0228	154		18.0228	637		691.08	44613.8		691.08	114210		2725.32	0.99884		2725.32	0.99741
						18.0425	153		18.0425	635		690.08	46055.6		690.08	191138		2723.39	0.99888		2723.39	0.99744
						18.0623	153		18.0623	633		689.08	46932.3		689.08	253371		2721.46	0.99889		2721.46	0.99747
						18.082	155		18.082	633		688.08	46058		688.08	205554		2719.54	0.99889		2719.54	0.9975
						18.1018	153		18.1018	633		687.08	44421.1		687.08	112551		2717.61	0.99891		2717.61	0.99753
						18.1216	151		18.1216	629		686.08	44552.9		686.08	73529.5		2715.68	0.99896		2715.68	0.99756
						18.1413	153		18.1413	629		685.08	45127.4		685.08	66498.7		2713.75	0.99904		2713.75	0.99758
						18.1611	154		18.1611	629		684.08	45176.3		684.08	63554.2		2711.82	0.9991		2711.82	0.9976
						18.1808	153		18.1808	629		683.08	44841.2		683.08	62927.2		2709.89	0.99915		2709.89	0.99762
						18.2006	153		18.2006	630		682.08	44776.6		682.08	62813		2707.96	0.9992		2707.96	0.99764
						18.2204	150		18.2204	634		681.08	45093.8		681.08	62256.3		2706.03	0.99922		2706.03	0.99764
						18.2401	149		18.2401	637		680.08	46273.8		680.08	62485.9		2704.11	0.99922		2704.11	0.99762
						18.2599	148		18.2599	639		679.08	44466.9		679.08	62750.7		2702.18	0.99921		2702.18	0.99763
						18.2797	149		18.2797	638		678.08	45548		678.08	62797.7		2700.25	0.99923		2700.25	0.99766
						18.2994	151		18.2994	639		677.08	45132.2		677.08	62074.1		2698.32	0.99927		2698.32	0.99769
						18.3192	150		18.3192	640		676.08	43979.9		676.08	62230.9		2696.39	0.99927		2696.39	0.99771
						18.3389	150		18.3389	637		675.08	44836.9		675.08	62034.9		2694.46	0.99924		2694.46	0.99771
						18.3587	149		18.3587	635		674.08	44993.7		674.08	62024.1		2692.53	0.99923		2692.53	0.99772
						18.3785	150		18.3785	631		673.08	44980.1		673.08	61034.1		2690.6	0.99925		2690.6	0.99774
						18.3982	149		18.3982	630		672.08	45059.9		672.08	62209.6		2688.68	0.99926		2688.68	0.99777
						18.418	150		18.418	629		671.08	45333.7		671.08	62780.4		2686.75	0.99926		2686.75	0.99778
						18.4378	150		18.4378	629		670.08	45997.5		670.08	62025.6		2684.82	0.99927		2684.82	0.99777
						18.4575	152		18.4575	631		669.08	45985.6		669.08	62485.1		2682.89	0.99927		2682.89	0.99777
						18.4773	150		18.4773	631		668.08	46265		668.08	62230.2		2680.96	0.99926		2680.96	0.99777
						18.497	147		18.497	630		667.08	45883.4		667.08	62630.4		2679.03	0.99926		2679.03	0.99778
						18.5168	148		18.5168	628		666.08	44840.4		666.08	62116.5		2677.1	0.99928		2677.1	0.9978
						18.5366	148		18.5366	632		665.08	44695.2		665.08	61499.1		2675.17	0.99928		2675.17	0.9978
						18.5563	149		18.5563	632		664.08	44305.8		664.08	61632.8		2673.25	0.99928		2673.25	0.9978
						18.5761	151		18.5761	631		663.08	45414.2		663.08	62737.9		2671.32	0.99928		2671.32	0.99783
						18.5958	153		18.5958	632		662.08	46061.3		662.08	63085.5		2669.39	0.99929		2669.39	0.99786
						18.6156	157		18.6156	635		661.08	45154.7		661.08	63800.3		2667.46	0.9993		2667.46	0.99789
						18.6354	156		18.6354	636		660.08	45080.7		660.08	63156.2		2665.53	0.99929		2665.53	0.99789
						18.6551	155		18.6551	634		659.08	44618.3		659.08	63726.7		2663.6	0.99926		2663.6	0.99787
						18.6749	155		18.6749	634		658.08	46066.2		658.08	62974.9		2661.67	0.99923		2661.67	0.99783
						18.6946	155		18.6946	637		657.08	45826.5		657.08	63674.3		2659.74	0.9992		2659.74	0.99778
						18.7144	154		18.7144	638		656.08	44998.4		656.08	62537.2		2657.82	0.99918		2657.82	0.99776
						18.7342	158		18.7342	640		655.08	45052.9		655.08	61895.1		2655.89	0.99913		2655.89	0.99774
						18.7539	159		18.7539	642		654.08	44222.2		654.08	62981.4		2653.96	0.99906		2653.96	0.99772
						18.7737	159		18.7737	641		653.08	44989.4		653.08	63635.6		2652.03	0.99903		2652.03	0.99771
						18.7934	155		18.7934	641		652.08	44798.5		652.08	63454.1		2650.1	0.99905		2650.1	0.9977
						18.8132	155		18.8132	638		651.08	45517.8		651.08	63184.3		2648.17	0.99906		2648.17	0.99769
						18.833	153		18.833	637		650.08	45601.3		650.08	65111.4		2646.24	0.99905		2646.24	0.99767
						18.8527	153		18.8527	635		649.08	45370.8		649.08	63770		2644.31	0.99902		2644.31	0.99764
						18.8725	151		18.8725	631		648.08	45418.2		648.08	62639.2		2642.39	0.999		2642.39	0.99762
						18.8923	153		18.8923	629		647.08	45528		647.08	62547.4		2640.46	0.99901		2640.46	0.99761
						18.912	154		18.912	629		646.08	45032.2		646.08	62568.5		2638.53	0.99903		2638.53	0.99759
						18.9318	156		18.9318	628		645.08	46054.9		645.08	62712.7		2636.6	0.99902		2636.6	0.99756
						18.9516	156		18.9516	628		644.08	46916.8		644.08	62927.8		2634.67	0.99898		2634.67	0.99754
						18.9713	156		18.9713	625		643.08	45669.5		643.08	63767.1		2632.74	0.99894		2632.74	0.99753
						18.9911	159		18.9911	627		642.08	46205.1		642.08	63260.6		2630.81	0.99893		2630.81	0.99753
						19.0108	162		19.0108	629		641.08	44626.1		641.08	63087.4		2628.88	0.99895		2628.88	0.99752
						19.0306	163		19.0306	629		640.08	45706.4		640.08	62774		2626.96	0.99898		2626.96	0.99749
						19.0504	168		19.0504	632		639.08	45200.6		639.08	63512.4		2625.03	0.99897		2625.03	0.99747
						19.0701	168		19.0701	634		638.08	45780.7		638.08	63952.1		2623.1	0.99894		2623.1	0.99746
						19.0899	167		19.0899	636		637.08	45395.9		637.08	63093.8		2621.17	0.99892		2621.17	0.99745
						19.1096	166		19.1096	637		636.08	44913.7		636.08	63871.5		2619.24	0.99892		2619.24	0.99744
						19.1294	167		19.1294	638		635.08	44298.4		635.08	63433.3		2617.31	0.99892		2617.31	0.99745
						19.1492	163		19.1492	638		634.08	44399.6		634.08	63652.6		2615.38	0.9989		2615.38	0.99747
						19.1689	161		19.1689	639		633.08	45255.4		633.08	63379.6		2613.45	0.99886		2613.45	0.99749
						19.1887	160		19.1887	638		632.08	44984.9		632.08	62694.9		2611.53	0.99884		2611.53	0.99748
						19.2084	159		19.2084	637		631.08	44145.5		631.08	64711.5		2609.6	0.99886		2609.6	0.99746
						19.2282	160		19.2282	638		630.08	44258.6		630.08	63815.4		2607.67	0.99888		2607.67	0.99744
						19.248	161		19.248	638		629.08	44109.1		629.08	63405.3		2605.74	0.99887		2605.74	0.99741
						19.2677	158		19.2677	640		628.08	44622.6		628.08	63815.6		2603.81	0.99887		2603.81	0.99741
						19.2875	158		19.2875	635		627.08	46061		627.08	63525.9		2601.88	0.99889		2601.88	0.99744
						19.3072	158		19.3072	637		626.08	45973		626.08	63701.6		2599.95	0.9989		2599.95	0.99748
						19.327	159		19.327	637		625.08	45177		625.08	64277.9		2598.02	0.99891		2598.02	0.9975
						19.3468	159		19.3468	636		624.08	45539.6		624.08	64658.3		2596.1	0.99898		2596.1	0.99751
						19.3665	159		19.3665	636		623.08	45707.4		623.08	63594.3		2594.17	0.99905		2594.17	0.99752
						19.3863	159		19.3863	636		622.08	44142.2		622.08	63706.6		2592.24	0.99903		2592.24	0.99755
						19.4061	158		19.4061	636		621.08	44916.6		621.08	62710.2		2590.31	0.99896		2590.31	0.99756
						19.4258	156		19.4258	638		620.08	44745		620.08	63530.3		2588.38	0.99896		2588.38	0.99752
						19.4456	157		19.4456	641		619.08	44609.4		619.08	63025.1		2586.45	0.99904		2586.45	0.99746
						19.4653	156		19.4653	643		618.08	44310.6		618.08	63192.4		2584.52	0.9991		2584.52	0.99744
						19.4851	158		19.4851	648		617.08	45049.6		617.08	63699.2		2582.59	0.99908		2582.59	0.99746
						19.5049	159		19.5049	650		616.08	45755.8		616.08	64520.3		2580.67	0.99905		2580.67	0.99751
						19.5246	159		19.5246	652		615.08	46119.8		615.08	62716.5		2578.74	0.99905		2578.74	0.99755
						19.5444	161		19.5444	653		614.08	44042.8		614.08	63779.4		2576.81	0.99907		2576.81	0.99755
						19.5642	160		19.5642	654		613.08	45019.2		613.08	63374.8		2574.88	0.99906		2574.88	0.99754
						19.5839	158		19.5839	656		612.08	45018		612.08	63982.3		2572.95	0.999		2572.95	0.99755
						19.6037	159		19.6037	653		611.08	45455.2		611.08	63944		2571.02	0.99895		2571.02	0.99758
						19.6234	160		19.6234	653		610.08	45008.8		610.08	63725.4		2569.09	0.99895		2569.09	0.99761
						19.6432	161		19.6432	651		609.08	45430.1		609.08	63841.7		2567.16	0.99896		2567.16	0.99761
						19.6629	161		19.6629	648		608.08	44975		608.08	64480.9		2565.24	0.99898		2565.24	0.99757
						19.6827	158		19.6827	644		607.08	44584		607.08	63519.5		2563.31	0.999		2563.31	0.99755
						19.7025	156		19.7025	642		606.08	45216		606.08	63867.2		2561.38	0.99904		2561.38	0.99753
						19.7222	155		19.7222	643		605.08	44438.6		605.08	63014.6		2559.45	0.99909		2559.45	0.99752
						19.742	156		19.742	640		604.08	45283.3		604.08	62897.9		2557.52	0.99915		2557.52	0.99753
						19.7618	157		19.7618	640		603.08	45229.3		603.08	62841.8		2555.59	0.99916		2555.59	0.99758
						19.7815	160		19.7815	643		602.08	45156.9		602.08	63188.8		2553.66	0.99913		2553.66	0.99762
						19.8013	163		19.8013	643		601.08	45562.2		601.08	64589.9		2551.73	0.9991		2551.73	0.99765
						19.821	163		19.821	644		600.08	45199.5		600.08	63297.6		2549.81	0.9991		2549.81	0.99766
						19.8408	164		19.8408	644		599.08	46310.5		599.08	64391.1		2547.88	0.99915		2547.88	0.99764
						19.8606	163		19.8606	645		598.08	46080.1		598.08	63566		2545.95	0.9992		2545.95	0.99762
						19.8803	166		19.8803	646		597.08	46327.3		597.08	64416.3		2544.02	0.99921		2544.02	0.9976
						19.9001	166		19.9001	648		596.08	44316.7		596.08	62880.1		2542.09	0.99919		2542.09	0.99758
						19.9199	168		19.9199	646		595.08	44751		595.08	64018.8		2540.16	0.99918		2540.16	0.99757
						19.9396	169		19.9396	646		594.08	45043.5		594.08	63148.8		2538.23	0.99919		2538.23	0.9976
						19.9594	169		19.9594	645		593.08	44795.7		593.08	63413.3		2536.3	0.99923		2536.3	0.99765
						19.9791	169		19.9791	644		592.08	45568.9		592.08	63908.2		2534.38	0.99929		2534.38	0.99769
						19.9989	167		19.9989	642		591.08	44593.7		591.08	64562.4		2532.45	0.99931		2532.45	0.99769
						20.0187	169		20.0187	643		590.08	45418.6		590.08	63202.8		2530.52	0.99928		2530.52	0.99769
						20.0384	170		20.0384	643		589.08	45862.7		589.08	63849.1		2528.59	0.99927		2528.59	0.9977
						20.0582	169		20.0582	640		588.08	45466.8		588.08	63327.2		2526.66	0.9993		2526.66	0.99775
						20.0779	168		20.0779	643		587.08	45752		587.08	63199.9		2524.73	0.99932		2524.73	0.99779
						20.0977	171		20.0977	644		586.08	45334.3		586.08	62945.5		2522.8	0.99929		2522.8	0.99781
						20.1175	171		20.1175	642		585.08	45585.8		585.08	62269.6		2520.87	0.99921		2520.87	0.99779
						20.1372	168		20.1372	644		584.08	45241.3		584.08	62305.2		2518.95	0.99913		2518.95	0.99775
						20.157	165		20.157	643		583.08	44754.8		583.08	62669.5		2517.02	0.99914		2517.02	0.99773
						20.1767	163		20.1767	646		582.08	45217.5		582.08	63793.5		2515.09	0.99924		2515.09	0.99776
						20.1965	163		20.1965	645		581.08	43971.8		581.08	63186.2		2513.16	0.99929		2513.16	0.9978
						20.2163	162		20.2163	646		580.08	43990.7		580.08	63875.4		2511.23	0.99926		2511.23	0.9978
						20.236	161		20.236	644		579.08	45596.3		579.08	63675.3		2509.3	0.99924		2509.3	0.99774
						20.2558	160		20.2558	644		578.08	46334.6		578.08	64221.6		2507.37	0.99927		2507.37	0.99771
						20.2756	162		20.2756	644		577.08	47420.4		577.08	62916.9		2505.44	0.99931		2505.44	0.99774
						20.2953	162		20.2953	643		576.08	46433.3		576.08	61843.5		2503.52	0.99935		2503.52	0.99779
						20.3151	161		20.3151	643		575.08	45845.2		575.08	61050.9		2501.59	0.99939		2501.59	0.99782
						20.3348	161		20.3348	646		574.08	43744.3		574.08	60943		2499.66	0.99942		2499.66	0.99782
						20.3546	160		20.3546	646		573.08	42769.5		573.08	60098.4		2497.73	0.99942		2497.73	0.99781
						20.3744	160		20.3744	647		572.08	42750		572.08	60252.7		2495.8	0.99939		2495.8	0.99784
						20.3941	163		20.3941	647		571.08	43139.9		571.08	59287.2		2493.87	0.99939		2493.87	0.99787
						20.4139	163		20.4139	647		570.08	43021.5		570.08	58540.6		2491.94	0.99942		2491.94	0.99789
						20.4337	163		20.4337	647		569.08	43331.6		569.08	59305.2		2490.01	0.99941		2490.01	0.99791
						20.4534	164		20.4534	648		568.08	42643.3		568.08	60449.5		2488.09	0.99942		2488.09	0.99793
						20.4732	163		20.4732	647		567.08	42392.6		567.08	63588.6		2486.16	0.99949		2486.16	0.99792
						20.4929	164		20.4929	646		566.08	42458.7		566.08	64276.8		2484.23	0.99953		2484.23	0.99791
						20.5127	164		20.5127	643		565.08	43061.1		565.08	65466.6		2482.3	0.99947		2482.3	0.99793
						20.5325	164		20.5325	641		564.08	42917.1		564.08	66498.6		2480.37	0.99942		2480.37	0.99793
						20.5522	167		20.5522	639		563.08	43690.5		563.08	64176.4		2478.44	0.99943		2478.44	0.9979
						20.572	169		20.572	637		562.08	41997.4		562.08	61035		2476.51	0.99948		2476.51	0.99788
						20.5917	171		20.5917	637		561.08	43240.6		561.08	58745.7		2474.58	0.99952		2474.58	0.9979
						20.6115	170		20.6115	638		560.08	43360.2		560.08	58545		2472.66	0.99953		2472.66	0.99795
						20.6313	169		20.6313	641		559.08	44278.2		559.08	57752		2470.73	0.99946		2470.73	0.99796
						20.651	167		20.651	643		558.08	44714.7		558.08	56920		2468.8	0.99937		2468.8	0.99794
						20.6708	168		20.6708	644		557.08	45487.5		557.08	55996		2466.87	0.99935		2466.87	0.99791
						20.6906	165		20.6906	646		556.08	45151.9		556.08	55525.3		2464.94	0.9994		2464.94	0.99791
						20.7103	167		20.7103	647		555.08	46071.4		555.08	55253.4		2463.01	0.99945		2463.01	0.99794
						20.7301	166		20.7301	647		554.08	45302.8		554.08	55795.4		2461.08	0.99947		2461.08	0.99797
						20.7498	168		20.7498	645		553.08	47298.7		553.08	55326.3		2459.15	0.99947		2459.15	0.99798
						20.7696	167		20.7696	645		552.08	46070.7		552.08	55070.2		2457.23	0.99945		2457.23	0.99795
						20.7893	164		20.7893	642		551.08	44657.1		551.08	54203.5		2455.3	0.99945		2455.3	0.99795
						20.8091	165		20.8091	640		550.08	43129.6		550.08	54528.5		2453.37	0.99948		2453.37	0.99795
						20.8289	162		20.8289	639		549.08	42895		549.08	53292.9		2451.44	0.99949		2451.44	0.99794
						20.8486	159		20.8486	638		548.08	41342.6		548.08	53192.8		2449.51	0.99951		2449.51	0.99792
						20.8684	159		20.8684	638		547.08	41127.5		547.08	52430.2		2447.58	0.99956		2447.58	0.99791
						20.8882	160		20.8882	635		546.08	38782.2		546.08	52878.3		2445.65	0.99959		2445.65	0.99793
						20.9079	158		20.9079	638		545.08	39534.7		545.08	52751.4		2443.72	0.99958		2443.72	0.99797
						20.9277	158		20.9277	640		544.08	35994.2		544.08	51886.8		2441.8	0.99956		2441.8	0.99802
						20.9474	160		20.9474	642		543.08	34517.8		543.08	50366.4		2439.87	0.99959		2439.87	0.99803
						20.9672	160		20.9672	642		542.08	33072.5		542.08	49864.1		2437.94	0.99962		2437.94	0.99802
						20.987	161		20.987	644		541.08	31858.4		541.08	47570.9		2436.01	0.99964		2436.01	0.99802
						21.0067	163		21.0067	646		540.08	29304.8		540.08	46260.1		2434.08	0.99962		2434.08	0.99801
						21.0265	170		21.0265	643		539.08	28839.8		539.08	43110.7		2432.15	0.99961		2432.15	0.99801
						21.0463	174		21.0463	641		538.08	27838.1		538.08	42420.8		2430.22	0.99961		2430.22	0.998
						21.066	177		21.066	639		537.08	28464.1		537.08	43217		2428.29	0.99961		2428.29	0.99799
						21.0858	179		21.0858	640		536.08	29638.8		536.08	43539.3		2426.37	0.9996		2426.37	0.99799
						21.1055	179		21.1055	638		535.08	36475.1		535.08	44917.8		2424.44	0.99962		2424.44	0.99798
						21.1253	178		21.1253	640		534.08	59923.8		534.08	52018.9		2422.51	0.99968		2422.51	0.99798
						21.1451	174		21.1451	639		533.08	104601		533.08	67601.1		2420.58	0.99973		2420.58	0.99797
						21.1648	173		21.1648	637		532.08	133242		532.08	82161.7		2418.65	0.99973		2418.65	0.99797
						21.1846	173		21.1846	638		531.08	109834		531.08	96147.5		2416.72	0.99969		2416.72	0.99796
						21.2043	172		21.2043	639		530.08	63067.9		530.08	109177		2414.79	0.99966		2414.79	0.99796
						21.2241	168		21.2241	644		529.08	37554.2		529.08	92680.1		2412.86	0.99966		2412.86	0.99795
						21.2439	168		21.2439	646		528.08	27667.5		528.08	55190.6		2410.94	0.99967		2410.94	0.99795
						21.2636	169		21.2636	649		527.08	25001.5		527.08	39606.5		2409.01	0.99968		2409.01	0.99794
						21.2834	169		21.2834	650		526.08	24319		526.08	37903.3		2407.08	0.99972		2407.08	0.99794
						21.3031	168		21.3031	652		525.08	23770.7		525.08	37809		2405.15	0.99976		2405.15	0.99793
						21.3229	169		21.3229	650		524.08	24447.7		524.08	36540.2		2403.22	0.99978		2403.22	0.99793
						21.3427	171		21.3427	646		523.08	24175.2		523.08	36501.1		2401.29	0.9998		2401.29	0.99792
						21.3624	171		21.3624	647		522.08	23573.3		522.08	35495.1		2399.36	0.99979		2399.36	0.99792
						21.3822	171		21.3822	647		521.08	23066.4		521.08	35309.9		2397.43	0.99978		2397.43	0.99791
						21.402	170		21.402	644		520.08	23734		520.08	35758.9		2395.51	0.99977		2395.51	0.99791
						21.4217	169		21.4217	642		519.08	23389.2		519.08	35626.3		2393.58	0.99977		2393.58	0.9979
						21.4415	167		21.4415	640		518.08	22829.9		518.08	36503.7		2391.65	0.99976		2391.65	0.99789
						21.4612	166		21.4612	640		517.08	23885.2		517.08	35401.9		2389.72	0.99975		2389.72	0.99789
						21.481	167		21.481	641		516.08	24083.3		516.08	35706.1		2387.79	0.99974		2387.79	0.99788
						21.5008	167		21.5008	642		515.08	23770.2		515.08	34876.3		2385.86	0.99973		2385.86	0.99788
						21.5205	167		21.5205	642		514.08	23354.4		514.08	35054.6		2383.93	0.99973		2383.93	0.99787
						21.5403	166		21.5403	642		513.08	23560		513.08	36345.6		2382	0.99972		2382	0.99787
						21.5601	168		21.5601	642		512.08	23586.6		512.08	35283.9		2380.08	0.99971		2380.08	0.99786
						21.5798	170		21.5798	642		511.08	23875.2		511.08	35380.2		2378.15	0.9997		2378.15	0.99786
						21.5996	173		21.5996	641		510.08	23419.1		510.08	36458.7		2376.22	0.99969		2376.22	0.99785
						21.6193	171		21.6193	640		509.08	23432.6		509.08	37479.6		2374.29	0.99969		2374.29	0.99785
						21.6391	172		21.6391	637		508.08	23875.2		508.08	35901.5		2372.36	0.99968		2372.36	0.99784
						21.6589	173		21.6589	633		507.08	23085.4		507.08	35634.8		2370.43	0.99967		2370.43	0.99784
						21.6786	172		21.6786	633		506.08	22491		506.08	35842.1		2368.5	0.99966		2368.5	0.99783
						21.6984	174		21.6984	635		505.08	23330.6		505.08	34790.6		2366.57	0.99965		2366.57	0.99783
						21.7181	173		21.7181	632		504.08	23637.1		504.08	35783.6		2364.65	0.99964		2364.65	0.99782
						21.7379	174		21.7379	632		503.08	23926.5		503.08	35174.1		2362.72	0.99964		2362.72	0.99782
						21.7577	171		21.7577	632		502.08	24596.6		502.08	35223.4		2360.79	0.99963		2360.79	0.99781
						21.7774	172		21.7774	636		501.08	24644.9		501.08	35361.9		2358.86	0.99962		2358.86	0.99781
						21.7972	173		21.7972	639		500.08	24117.8		500.08	34685.5		2356.93	0.99961		2356.93	0.9978
						21.8169	176		21.8169	640		499.08	24623		499.08	34784.7		2355	0.9996		2355	0.9978
						21.8367	178		21.8367	643		498.08	25792.8		498.08	34809.3		2353.07	0.9996		2353.07	0.99779
						21.8565	181		21.8565	644		497.08	27883.9		497.08	35491		2351.14	0.99959		2351.14	0.99778
						21.8762	181		21.8762	645		496.08	26643		496.08	35117.9		2349.22	0.99958		2349.22	0.99778
						21.896	181		21.896	645		495.08	25064.8		495.08	34631.9		2347.29	0.99957		2347.29	0.99777
						21.9157	182		21.9157	646		494.08	23728.9		494.08	34058.4		2345.36	0.99956		2345.36	0.99777
						21.9355	179		21.9355	647		493.08	22527.5		493.08	33573.9		2343.43	0.99956		2343.43	0.99776
						21.9553	178		21.9553	646		492.08	22832.2		492.08	33502.9		2341.5	0.99955		2341.5	0.99776
						21.975	178		21.975	643		491.08	22667.5		491.08	33387.1		2339.57	0.99954		2339.57	0.99775
						21.9948	178		21.9948	646		490.08	23102.6		490.08	34322.2		2337.64	0.99953		2337.64	0.99775
						22.0146	177		22.0146	645		489.08	22621.4		489.08	34041.6		2335.71	0.99952		2335.71	0.99774
						22.0343	175		22.0343	642		488.08	22772.9		488.08	34717.4		2333.79	0.99951		2333.79	0.99774
						22.0541	173		22.0541	640		487.08	23143.8		487.08	34173.6		2331.86	0.99951		2331.86	0.99773
						22.0739	169		22.0739	638		486.08	23744.7		486.08	34360.2		2329.93	0.9995		2329.93	0.99773
						22.0936	168		22.0936	639		485.08	23106.5		485.08	34941.1		2328	0.99949		2328	0.99772
						22.1134	168		22.1134	640		484.08	23198.2		484.08	33962		2326.07	0.99948		2326.07	0.99772
						22.1331	170		22.1331	639		483.08	22855.3		483.08	33722.6		2324.14	0.99947		2324.14	0.99771
						22.1529	172		22.1529	642		482.08	22224		482.08	33388.8		2322.21	0.99947		2322.21	0.99771
						22.1727	174		22.1727	641		481.08	23153.8		481.08	33529.3		2320.28	0.99946		2320.28	0.9977
						22.1924	172		22.1924	641		480.08	23435.4		480.08	34144		2318.36	0.99945		2318.36	0.9977
						22.2122	175		22.2122	642		479.08	23515.2		479.08	34415.2		2316.43	0.99944		2316.43	0.99769
						22.2319	176		22.2319	644		478.08	23421.5		478.08	34491.1		2314.5	0.99943		2314.5	0.99768
						22.2517	176		22.2517	644		477.08	23004.9		477.08	33525.8		2312.57	0.99943		2312.57	0.99768
						22.2715	176		22.2715	645		476.08	23321.2		476.08	31796.5		2310.64	0.99942		2310.64	0.99767
						22.2912	179		22.2912	645		475.08	23566		475.08	30835.8		2308.71	0.99941		2308.71	0.99767
						22.311	181		22.311	645		474.08	23157.6		474.08	31650.5		2306.78	0.9994		2306.78	0.99766
						22.3307	181		22.3307	645		473.08	22813.4		473.08	32378.8		2304.85	0.99939		2304.85	0.99766
						22.3505	181		22.3505	642		472.08	23598.6		472.08	32680.3		2302.93	0.99939		2302.93	0.99765
						22.3703	178		22.3703	642		471.08	23381.8		471.08	31570.4		2301	0.99938		2301	0.99765
						22.39	176		22.39	640		470.08	23544		470.08	26978		2299.07	0.99937		2299.07	0.99764
						22.4098	172		22.4098	645		469.08	23003.1		469.08	24957		2297.14	0.99936		2297.14	0.99764
						22.4295	171		22.4295	644		468.08	22343.1		468.08	24749.3		2295.21	0.99935		2295.21	0.99763
						22.4493	173		22.4493	644		467.08	22962.8		467.08	26263.5		2293.28	0.99934		2293.28	0.99763
						22.4691	172		22.4691	644		466.08	23140.2		466.08	31538.4		2291.35	0.99934		2291.35	0.99762
						22.4888	172		22.4888	644		465.08	23502.3		465.08	40739.4		2289.42	0.99933		2289.42	0.99762
						22.5086	170		22.5086	644		464.08	23300.3		464.08	42909.1		2287.5	0.99932		2287.5	0.99761
						22.5284	170		22.5284	644		463.08	23284.1		463.08	35123.6		2285.57	0.99931		2285.57	0.99761
						22.5481	169		22.5481	643		462.08	23210.6		462.08	27848.7		2283.64	0.9993		2283.64	0.9976
						22.5679	171		22.5679	641		461.08	23642.5		461.08	29708.5		2281.71	0.9993		2281.71	0.9976
						22.5876	172		22.5876	641		460.08	23328.7		460.08	41622.8		2279.78	0.99929		2279.78	0.99759
						22.6074	177		22.6074	640		459.08	23858.1		459.08	65477.4		2277.85	0.99928		2277.85	0.99758
						22.6272	180		22.6272	638		458.08	23740.8		458.08	64145.3		2275.92	0.99927		2275.92	0.99758
						22.6469	183		22.6469	637		457.08	23611.2		457.08	32651.9		2273.99	0.99926		2273.99	0.99757
						22.6667	182		22.6667	635		456.08	23617		456.08	15220.4		2272.07	0.99926		2272.07	0.99757
						22.6865	182		22.6865	636		455.08	24061.1		455.08	13263.4		2270.14	0.99925		2270.14	0.99756
						22.7062	183		22.7062	638		454.08	24125.2		454.08	12614.3		2268.21	0.99924		2268.21	0.99756
						22.726	184		22.726	642		453.08	23731.3		453.08	11719.3		2266.28	0.99923		2266.28	0.99755
						22.7457	183		22.7457	641		452.08	23658.9		452.08	11987.9		2264.35	0.99922		2264.35	0.99755
						22.7655	183		22.7655	644		451.08	23625.8		451.08	12033.3		2262.42	0.99921		2262.42	0.99754
						22.7853	177		22.7853	644		450.08	23128.4		450.08	11791.9		2260.49	0.99921		2260.49	0.99754
						22.805	176		22.805	644		449.08	23318.1		449.08	10997.7		2258.56	0.9992		2258.56	0.99755
						22.8248	172		22.8248	644		448.08	23394		448.08	11031.5		2256.64	0.99919		2256.64	0.99759
						22.8445	170		22.8445	645		447.08	22633.4		447.08	11193.2		2254.71	0.99918		2254.71	0.99763
						22.8643	168		22.8643	645		446.08	23192		446.08	11448.6		2252.78	0.99923		2252.78	0.99759
						22.8841	169		22.8841	645		445.08	24602.5		445.08	11197.7		2250.85	0.99915		2250.85	0.99755
						22.9038	169		22.9038	642		444.08	24182.8		444.08	11593		2248.92	0.99903		2248.92	0.99758
						22.9236	171		22.9236	642		443.08	24036.3		443.08	11893.7		2246.99	0.99898		2246.99	0.99763
						22.9433	174		22.9433	639		442.08	24548.3		442.08	11264		2245.06	0.99902		2245.06	0.99762
						22.9631	173		22.9631	637		441.08	24379.2		441.08	11379.9		2243.13	0.99913		2243.13	0.99761
						22.9829	174		22.9829	638		440.08	23981.5		440.08	11320.8		2241.21	0.9992		2241.21	0.99761
						23.0026	175		23.0026	639		439.08	24271.8		439.08	11583.4		2239.28	0.99918		2239.28	0.99761
						23.0224	175		23.0224	641		438.08	24263.6		438.08	11637.4		2237.35	0.99914		2237.35	0.99764
						23.0421	176		23.0421	643		437.08	24142.9		437.08	11564.2		2235.42	0.99918		2235.42	0.99769
						23.0619	175		23.0619	643		436.08	23507.8		436.08	11199.2		2233.49	0.99926		2233.49	0.99773
						23.0817	174		23.0817	643		435.08	23661.6		435.08	11538.6		2231.56	0.99924		2231.56	0.99768
						23.1014	174		23.1014	638		434.08	23530.7		434.08	11268		2229.63	0.99918		2229.63	0.99761
						23.1212	175		23.1212	639		433.08	23241.9		433.08	11671.3		2227.7	0.99911		2227.7	0.99764
						23.141	175		23.141	641		432.08	23076.4		432.08	11220.9		2225.78	0.99902		2225.78	0.99773
						23.1607	176		23.1607	640		431.08	23104		431.08	11159.2		2223.85	0.99894		2223.85	0.99773
						23.1805	177		23.1805	639		430.08	24060.3		430.08	11508.1		2221.92	0.9989		2221.92	0.99761
						23.2003	180		23.2003	638		429.08	23791.2		429.08	10883.7		2219.99	0.99891		2219.99	0.99746
						23.22	182		23.22	637		428.08	23887		428.08	11420.3		2218.06	0.99899		2218.06	0.99742
						23.2398	182		23.2398	639		427.08	23493.1		427.08	11902.7		2216.13	0.99903		2216.13	0.99746
						23.2595	185		23.2595	637		426.08	23894.1		426.08	11223.5		2214.2	0.999		2214.2	0.99748
						23.2793	185		23.2793	638		425.08	23831.6		425.08	11372.3		2212.27	0.9991		2212.27	0.99745
						23.2991	185		23.2991	643		424.08	24332.4		424.08	11827.8		2210.35	0.99924		2210.35	0.99741
						23.3188	185		23.3188	645		423.08	23512.2		423.08	11525.1		2208.42	0.99926		2208.42	0.99745
						23.3386	184		23.3386	648		422.08	22676.4		422.08	11624.3		2206.49	0.9992		2206.49	0.99754
						23.3583	185		23.3583	649		421.08	23715		421.08	11814.8		2204.56	0.99911		2204.56	0.99762
						23.3781	186		23.3781	647		420.08	23604.5		420.08	12254.4		2202.63	0.99897		2202.63	0.99768
						23.3979	188		23.3979	647		419.08	23425.7		419.08	11900.7		2200.7	0.99892		2200.7	0.99769
						23.4176	194		23.4176	646		418.08	23232.9		418.08	11959.6		2198.77	0.99899		2198.77	0.99762
						23.4374	193		23.4374	647		417.08	23869.1		417.08	12179.6		2196.84	0.999		2196.84	0.99752
						23.4571	194		23.4571	644		416.08	23245.6		416.08	11118.9		2194.92	0.99892		2194.92	0.99745
						23.4769	192		23.4769	643		415.08	23332.2		415.08	11317.5		2192.99	0.99894		2192.99	0.99736
						23.4967	190		23.4967	644		414.08	23973.5		414.08	11284.7		2191.06	0.99911		2191.06	0.9973
						23.5164	187		23.5164	641		413.08	24091.8		413.08	11149.2		2189.13	0.99921		2189.13	0.99733
						23.5362	185		23.5362	639		412.08	24569.6		412.08	11060.9		2187.2	0.99919		2187.2	0.99741
						23.5559	184		23.5559	637		411.08	23819.3		411.08	11204.2		2185.27	0.99918		2185.27	0.99749
						23.5757	183		23.5757	635		410.08	23864.5		410.08	11267.3		2183.34	0.9992		2183.34	0.99755
						23.5955	183		23.5955	636		409.08	24787.4		409.08	11142.5		2181.41	0.99917		2181.41	0.99755
						23.6152	181		23.6152	640		408.08	24376		408.08	11487.2		2179.49	0.99904		2179.49	0.99747
						23.635	183		23.635	639		407.08	23723.2		407.08	11703.7		2177.56	0.99902		2177.56	0.99737
						23.6548	182		23.6548	640		406.08	24215.6		406.08	11373.7		2175.63	0.99917		2175.63	0.99735
						23.6745	185		23.6745	638		405.08	23685.7		405.08	11587.5		2173.7	0.99923		2173.7	0.99742
						23.6943	187		23.6943	637		404.08	24788.6		404.08	12519.6		2171.77	0.99901		2171.77	0.99739
						23.714	190		23.714	637		403.08	24161.8		403.08	14352.6		2169.84	0.99869		2169.84	0.99723
						23.7338	193		23.7338	637		402.08	24253		402.08	15156.2		2167.91	0.99852		2167.91	0.99716
						23.7536	189		23.7536	637		401.08	25200		401.08	15008.2		2165.98	0.9985		2165.98	0.99726
						23.7733	187		23.7733	636		400.08	24997.1		400.08	15344		2164.06	0.99844		2164.06	0.9973
						23.7931	183		23.7931	638		399.08	24524.5		399.08	14163.4		2162.13	0.99825		2162.13	0.99714
						23.8129	179		23.8129	638		398.08	24672.8		398.08	12051.6		2160.2	0.99841		2160.2	0.99728
						23.8326	179		23.8326	638		397.08	24738.4		397.08	10982.9		2158.27	0.9992		2158.27	0.99793
						23.8524	179		23.8524	640		396.08	24771.3		396.08	11649.1		2156.34	0.99983		2156.34	0.99838
						23.8721	178		23.8721	642		395.08	24008.7		395.08	11243		2154.41	0.99983		2154.41	0.99829
						23.8919	178		23.8919	644		394.08	24225.9		394.08	11013.5		2152.48	0.99963		2152.48	0.99811
						23.9117	182		23.9117	646		393.08	23931.3		393.08	11328		2150.55	0.99949		2150.55	0.99806
						23.9314	182		23.9314	650		392.08	23737.5		392.08	10990.1		2148.63	0.9995		2148.63	0.99805
						23.9512	186		23.9512	649		391.08	23910.1		391.08	11042.3		2146.7	0.99961		2146.7	0.99803
						23.9709	189		23.9709	649		390.08	23677		390.08	11175.9		2144.77	0.9997		2144.77	0.99804
						23.9907	192		23.9907	646		389.08	24059.5		389.08	10977.3		2142.84	0.99975		2142.84	0.99818
						24.0105	195		24.0105	645		388.08	24092.8		388.08	11549.7		2140.91	0.99975		2140.91	0.99834
						24.0302	197		24.0302	646		387.08	25067.7		387.08	10834		2138.98	0.99965		2138.98	0.99837
						24.05	198		24.05	648		386.08	25534.1		386.08	11518.1		2137.05	0.99961		2137.05	0.9983
						24.0697	197		24.0697	648		385.08	24475.3		385.08	11243.5		2135.12	0.9998		2135.12	0.99831
						24.0895	196		24.0895	646		384.08	24114.7		384.08	11260.6		2133.2	1		2133.2	0.9984
						24.1093	194		24.1093	647		383.08	24591.9		383.08	11308.2		2131.27	0.99998		2131.27	0.99847
						24.129	195		24.129	647		382.08	25514.6		382.08	11223		2129.34	0.99982		2129.34	0.99846
						24.1488	194		24.1488	649		381.08	24736.3		381.08	11332.2		2127.41	0.99968		2127.41	0.99841
						24.1685	193		24.1685	649		380.08	24963.2		380.08	11539.7		2125.48	0.99961		2125.48	0.99835
						24.1883	188		24.1883	650		379.08	24771		379.08	11743.8		2123.55	0.99958		2123.55	0.99835
						24.2081	188		24.2081	650		378.08	25475		378.08	12163.9		2121.62	0.99951		2121.62	0.99838
						24.2278	186		24.2278	651		377.08	25688.8		377.08	12068.4		2119.69	0.99943		2119.69	0.99837
						24.2476	182		24.2476	652		376.08	25151.6		376.08	11981.9		2117.77	0.99939		2117.77	0.99828
						24.2674	182		24.2674	652		375.08	25418.8		375.08	11350.8		2115.84	0.99935		2115.84	0.99815
						24.2871	183		24.2871	654		374.08	25279.4		374.08	11317		2113.91	0.99926		2113.91	0.99807
						24.3069	185		24.3069	651		373.08	26036.5		373.08	12210.5		2111.98	0.99922		2111.98	0.99805
						24.3266	186		24.3266	650		372.08	25460		372.08	12125.1		2110.05	0.99924		2110.05	0.99806
						24.3464	184		24.3464	652		371.08	25324.3		371.08	12191.2		2108.12	0.99922		2108.12	0.99811
						24.3662	184		24.3662	653		370.08	25147.9		370.08	12216.5		2106.19	0.99917		2106.19	0.99812
						24.3859	186		24.3859	652		369.08	25488		369.08	12036.6		2104.26	0.99917		2104.26	0.99804
						24.4057	186		24.4057	650		368.08	25635.8		368.08	11121.4		2102.34	0.99917		2102.34	0.99798
						24.4255	189		24.4255	651		367.08	25659.6		367.08	11817.8		2100.41	0.99915		2100.41	0.99803
						24.4452	190		24.4452	650		366.08	25409.8		366.08	11482.5		2098.48	0.99919		2098.48	0.99812
						24.465	190		24.465	649		365.08	25385.9		365.08	11633.8		2096.55	0.99927		2096.55	0.9982
						24.4847	191		24.4847	651		364.08	25634.1		364.08	11372.8		2094.62	0.99932		2094.62	0.9983
						24.5045	190		24.5045	652		363.08	25695.1		363.08	11427.1		2092.69	0.99932		2092.69	0.99834
						24.5243	192		24.5243	649		362.08	25738.7		362.08	11568.6		2090.76	0.99925		2090.76	0.99827
						24.544	192		24.544	651		361.08	26002.1		361.08	12233.3		2088.83	0.99911		2088.83	0.99818
						24.5638	194		24.5638	653		360.08	25642.9		360.08	12020.5		2086.91	0.99896		2086.91	0.99815
						24.5835	196		24.5835	654		359.08	25296.8		359.08	12000.9		2084.98	0.99887		2084.98	0.99813
						24.6033	199		24.6033	654		358.08	26146.9		358.08	12070.5		2083.05	0.99887		2083.05	0.9981
						24.6231	201		24.6231	651		357.08	25495		357.08	12037		2081.12	0.9989		2081.12	0.99808
						24.6428	200		24.6428	650		356.08	24646.9		356.08	11710.9		2079.19	0.99889		2079.19	0.99809
						24.6626	199		24.6626	651		355.08	25916.9		355.08	11638.2		2077.26	0.99885		2077.26	0.99809
						24.6823	200		24.6823	651		354.08	26123.6		354.08	12017.3		2075.33	0.99886		2075.33	0.99805
						24.7021	197		24.7021	653		353.08	27179.6		353.08	12008.7		2073.4	0.99893		2073.4	0.99802
						24.7219	195		24.7219	652		352.08	26941.1		352.08	12017		2071.48	0.99906		2071.48	0.99804
						24.7416	195		24.7416	654		351.08	27966.9		351.08	11767.8		2069.55	0.99919		2069.55	0.99805
						24.7614	194		24.7614	654		350.08	26701.6		350.08	11792.6		2067.62	0.9992		2067.62	0.99802
						24.7812	195		24.7812	656		349.08	27190.5		349.08	11703.2		2065.69	0.9991		2065.69	0.99794
						24.8009	194		24.8009	659		348.08	28213.3		348.08	12268.7		2063.76	0.99902		2063.76	0.99791
						24.8207	193		24.8207	664		347.08	28075.5		347.08	12649		2061.83	0.99896		2061.83	0.99794
						24.8404	193		24.8404	665		346.08	26384.8		346.08	12299.3		2059.9	0.99893		2059.9	0.99797
						24.8602	193		24.8602	670		345.08	25544.6		345.08	11978.6		2057.97	0.99893		2057.97	0.998
						24.88	193		24.88	675		344.08	26916.6		344.08	12626		2056.05	0.99895		2056.05	0.99802
						24.8997	195		24.8997	680		343.08	26754.4		343.08	12492.9		2054.12	0.99892		2054.12	0.99792
						24.9195	195		24.9195	685		342.08	26241.4		342.08	12340.4		2052.19	0.99866		2052.19	0.99764
						24.9393	194		24.9393	690		341.08	25557		341.08	12680.2		2050.26	0.99835		2050.26	0.99744
						24.959	193		24.959	695		340.08	26246.5		340.08	13069.4		2048.33	0.99836		2048.33	0.99754
						24.9788	191		24.9788	699		339.08	26353.6		339.08	12290		2046.4	0.99859		2046.4	0.99774
						24.9985	193		24.9985	702		338.08	26830.2		338.08	12718		2044.47	0.99872		2044.47	0.99775
						25.0183	191		25.0183	705		337.08	27105.5		337.08	12403.5		2042.54	0.99876		2042.54	0.99762
						25.038	193		25.038	711		336.08	26533.9		336.08	12317.4		2040.62	0.99883		2040.62	0.99753
						25.0578	197		25.0578	717		335.08	26510.1		335.08	13111.7		2038.69	0.99888		2038.69	0.99756
						25.0776	199		25.0776	726		334.08	26206.8		334.08	12446.5		2036.76	0.99894		2036.76	0.99763
						25.0973	201		25.0973	736		333.08	26763.5		333.08	12785.6		2034.83	0.99909		2034.83	0.99766
						25.1171	199		25.1171	750		332.08	27305.2		332.08	12377.4		2032.9	0.99922		2032.9	0.99772
						25.1369	198		25.1369	763		331.08	27451.7		331.08	12711.9		2030.97	0.99923		2030.97	0.99788
						25.1566	198		25.1566	776		330.08	27163.5		330.08	12548.5		2029.04	0.99906		2029.04	0.99807
						25.1764	199		25.1764	792		329.08	26949.8		329.08	12940.9		2027.11	0.99878		2027.11	0.99815
						25.1961	199		25.1961	805		328.08	26981.4		328.08	12865.4		2025.19	0.99864		2025.19	0.99817
						25.2159	199		25.2159	822		327.08	26404		327.08	13153.3		2023.26	0.99879		2023.26	0.99817
						25.2357	197		25.2357	837		326.08	26457.9		326.08	12502		2021.33	0.999		2021.33	0.9981
						25.2554	193		25.2554	853		325.08	27088.6		325.08	12800.6		2019.4	0.99904		2019.4	0.99794
						25.2752	192		25.2752	868		324.08	26741.8		324.08	13761.8		2017.47	0.99899		2017.47	0.99781
						25.295	192		25.295	878		323.08	26165.2		323.08	13129.8		2015.54	0.99899		2015.54	0.99783
						25.3147	194		25.3147	890		322.08	27310.3		322.08	13313.8		2013.61	0.99896		2013.61	0.99793
						25.3345	192		25.3345	897		321.08	27580.3		321.08	13270.7		2011.68	0.99883		2011.68	0.99799
						25.3542	192		25.3542	909		320.08	26562.8		320.08	12990.2		2009.76	0.9988		2009.76	0.99797
						25.374	192		25.374	918		319.08	26887.8		319.08	13908.6		2007.83	0.99899		2007.83	0.99796
						25.3938	194		25.3938	930		318.08	25946.1		318.08	13507.4		2005.9	0.99921		2005.9	0.99807
						25.4135	193		25.4135	939		317.08	26543.4		317.08	13313.6		2003.97	0.99932		2003.97	0.99818
						25.4333	192		25.4333	948		316.08	26360.7		316.08	13084.6		2002.04	0.99937		2002.04	0.99818
						25.453	193		25.453	944		315.08	26769		315.08	13305.6		2000.11	0.99931		2000.11	0.99817
						25.4728	194		25.4728	940		314.08	26947.1		314.08	14239		1998.18	0.99906		1998.18	0.99813
						25.4926	199		25.4926	935		313.08	27736.8		313.08	13590.1		1996.25	0.99882		1996.25	0.99804
						25.5123	200		25.5123	924		312.08	27965.8		312.08	13932.2		1994.33	0.99872		1994.33	0.998
						25.5321	200		25.5321	913		311.08	27818.7		311.08	13201.6		1992.4	0.9987		1992.4	0.99802
						25.5519	200		25.5519	897		310.08	27923.2		310.08	13624		1990.47	0.99881		1990.47	0.99802
						25.5716	200		25.5716	882		309.08	27814.2		309.08	13666.3		1988.54	0.999		1988.54	0.99799
						25.5914	204		25.5914	862		308.08	29175.5		308.08	13524.4		1986.61	0.99903		1986.61	0.99795
						25.6111	204		25.6111	841		307.08	30166.8		307.08	13351.6		1984.68	0.99882		1984.68	0.99794
						25.6309	202		25.6309	822		306.08	30265.6		306.08	12585.6		1982.75	0.99854		1982.75	0.99792
						25.6507	201		25.6507	801		305.08	29124.8		305.08	12879.8		1980.82	0.99829		1980.82	0.99785
						25.6704	203		25.6704	786		304.08	28787.2		304.08	12811.2		1978.9	0.99819		1978.9	0.99779
						25.6902	204		25.6902	772		303.08	27421.6		303.08	12941.1		1976.97	0.99841		1976.97	0.9979
						25.7099	204		25.7099	760		302.08	27380.9		302.08	11681.1		1975.04	0.99871		1975.04	0.99809
						25.7297	202		25.7297	749		301.08	25659.6		301.08	11073.2		1973.11	0.99888		1973.11	0.99816
						25.7495	203		25.7495	741		300.08	23613.6		300.08	10542.5		1971.18	0.99904		1971.18	0.99816
						25.7692	204		25.7692	730		299.08	23085		299.08	10468		1969.25	0.99919		1969.25	0.99817
						25.789	204		25.789	724		298.08	21766.5		298.08	10222.4		1967.32	0.99922		1967.32	0.99821
						25.8087	203		25.8087	721		297.08	19293.1		297.08	9574.17		1965.39	0.99924		1965.39	0.99828
						25.8285	199		25.8285	716		296.08	18420.3		296.08	10052.7		1963.47	0.99932		1963.47	0.99836
						25.8483	195		25.8483	708		295.08	16706.9		295.08	11779.4		1961.54	0.99932		1961.54	0.99848
						25.868	193		25.868	698		294.08	15502.5		294.08	14956.8		1959.61	0.99925		1959.61	0.99863
						25.8878	193		25.8878	693		293.08	14228.5		293.08	18946.5		1957.68	0.99919		1957.68	0.99869
						25.9076	196		25.9076	684		292.08	13523.9		292.08	24185		1955.75	0.99914		1955.75	0.99862
						25.9273	197		25.9273	679		291.08	13391.3		291.08	21091.1		1953.82	0.9991		1953.82	0.99854
						25.9471	198		25.9471	676		290.08	18555.7		290.08	14696		1951.89	0.99919		1951.89	0.99856
						25.9668	197		25.9668	671		289.08	28361.4		289.08	14452.3		1949.96	0.99936		1949.96	0.99862
						25.9866	199		25.9866	670		288.08	31676.4		288.08	18263.7		1948.04	0.99942		1948.04	0.99864
						26.0064	197		26.0064	666		287.08	36952		287.08	27695.8		1946.11	0.99926		1946.11	0.99862
						26.0261	193		26.0261	662		286.08	70513.5		286.08	36313		1944.18	0.99909		1944.18	0.99861
						26.0459	193		26.0459	661		285.08	118192		285.08	36923.9		1942.25	0.99923		1942.25	0.99866
						26.0657	195		26.0657	665		284.08	97298.1		284.08	26670.2		1940.32	0.99956		1940.32	0.99873
						26.0854	198		26.0854	666		283.08	37876.2		283.08	13489.2		1938.39	0.9997		1938.39	0.99877
						26.1052	197		26.1052	665		282.08	14648.6		282.08	7921.6		1936.46	0.99964		1936.46	0.99877
						26.1249	194		26.1249	665		281.08	12291.5		281.08	6776.76		1934.53	0.99957		1934.53	0.99877
						26.1447	194		26.1447	664		280.08	11444.5		280.08	6624.37		1932.61	0.99954		1932.61	0.99879
						26.1644	195		26.1644	660		279.08	10823.5		279.08	6429		1930.68	0.99951		1930.68	0.99883
						26.1842	197		26.1842	657		278.08	11024.6		278.08	6525.05		1928.75	0.9995		1928.75	0.99885
						26.204	202		26.204	658		277.08	10446.1		277.08	6902.79		1926.82	0.99948		1926.82	0.99883
						26.2237	208		26.2237	658		276.08	10994.6		276.08	6685.38		1924.89	0.99945		1924.89	0.99882
						26.2435	211		26.2435	656		275.08	10807.3		275.08	6664.96		1922.96	0.99942		1922.96	0.99884
						26.2633	209		26.2633	656		274.08	11041.7		274.08	6542.16		1921.03	0.99943		1921.03	0.99888
						26.283	207		26.283	655		273.08	10891.7		273.08	6390.69		1919.11	0.99947		1919.11	0.99889
						26.3028	206		26.3028	657		272.08	10671.3		272.08	6798.6		1917.18	0.99951		1917.18	0.99888
						26.3225	204		26.3225	654		271.08	11204.8		271.08	6506.18		1915.25	0.99958		1915.25	0.9989
						26.3423	201		26.3423	655		270.08	11393.6		270.08	6983.43		1913.32	0.99961		1913.32	0.99892
						26.3621	201		26.3621	659		269.08	10661.3		269.08	7414.6		1911.39	0.99957		1911.39	0.99892
						26.3818	202		26.3818	659		268.08	10690.8		268.08	7488.23		1909.46	0.99952		1909.46	0.99894
						26.4016	202		26.4016	655		267.08	10691		267.08	7337.62		1907.53	0.99956		1907.53	0.99898
						26.4214	198		26.4214	650		266.08	10893		266.08	7078.19		1905.6	0.99964		1905.6	0.99898
						26.4411	196		26.4411	649		265.08	10565.3		265.08	6755.46		1903.68	0.99967		1903.68	0.99899
						26.4609	195		26.4609	646		264.08	10554.1		264.08	6511.84		1901.75	0.99971		1901.75	0.99904
						26.4806	194		26.4806	643		263.08	10617.8		263.08	6618.86		1899.82	0.99975		1899.82	0.99905
						26.5004	194		26.5004	643		262.08	10750.6		262.08	6804.81		1897.89	0.99974		1897.89	0.99902
						26.5202	197		26.5202	641		261.08	11164		261.08	6838		1895.96	0.99968		1895.96	0.99902
						26.5399	199		26.5399	640		260.08	10631.5		260.08	6695.37		1894.03	0.99964		1894.03	0.9991
						26.5597	200		26.5597	637		259.08	10611.9		259.08	6614.53		1892.1	0.9996		1892.1	0.99918
						26.5794	198		26.5794	636		258.08	10489		258.08	6705.32		1890.17	0.99957		1890.17	0.99921
						26.5992	198		26.5992	637		257.08	10777.7		257.08	6482.63		1888.25	0.99965		1888.25	0.99918
						26.619	199		26.619	637		256.08	11054.8		256.08	6488.73		1886.32	0.99977		1886.32	0.99915
						26.6387	204		26.6387	639		255.08	10628.1		255.08	6858.17		1884.39	0.99982		1884.39	0.99916
						26.6585	203		26.6585	645		254.08	11055.8		254.08	6695.32		1882.46	0.9998		1882.46	0.99918
						26.6782	203		26.6782	647		253.08	10801.8		253.08	6698.82		1880.53	0.99981		1880.53	0.9992
						26.698	204		26.698	646		252.08	10762.2		252.08	6671.68		1878.6	0.99986		1878.6	0.99922
						26.7178	204		26.7178	643		251.08	10565.8		251.08	6685.5		1876.67	0.99986		1876.67	0.99923
						26.7375	203		26.7375	643		250.08	10386.8		250.08	6782.94		1874.74	0.99981		1874.74	0.99922
						26.7573	206		26.7573	646		249.08	10743.4		249.08	6984.24		1872.82	0.99968		1872.82	0.9992
						26.7771	205		26.7771	643		248.08	10999		248.08	6300.39		1870.89	0.99943		1870.89	0.99917
						26.7968	206		26.7968	644		247.08	10624.2		247.08	6126.07		1868.96	0.99926		1868.96	0.99919
						26.8166	208		26.8166	644		246.08	10936.2		246.08	6531.07		1867.03	0.99944		1867.03	0.99926
						26.8363	211		26.8363	643		245.08	10738.6		245.08	6693.99		1865.1	0.99974		1865.1	0.99932
						26.8561	212		26.8561	642		244.08	10445.1		244.08	6408.1		1863.17	0.9999		1863.17	0.99935
						26.8759	212		26.8759	642		243.08	10730.4		243.08	6725.09		1861.24	0.99997		1861.24	0.99936
						26.8956	210		26.8956	643		242.08	10213.3		242.08	6463.91		1859.31	1		1859.31	0.99937
						26.9154	211		26.9154	642		241.08	10033.5		241.08	6433.16		1857.39	0.99998		1857.39	0.99938
						26.9352	210		26.9352	640		240.08	10375.4		240.08	6259.72		1855.46	0.99997		1855.46	0.99942
						26.9549	209		26.9549	641		239.08	10601.5		239.08	6493.87		1853.53	0.99999		1853.53	0.99946
						26.9747	207		26.9747	642		238.08	10190.6		238.08	6444.7		1851.6	0.99997		1851.6	0.99951
						26.9944	204		26.9944	640		237.08	10820.3		237.08	7305.36		1849.67	0.99984		1849.67	0.99952
						27.0142	203		27.0142	640		236.08	10864		236.08	7134.06		1847.74	0.99963		1847.74	0.99951
						27.034	201		27.034	640		235.08	11804.1		235.08	8143.48		1845.81	0.99942		1845.81	0.99948
						27.0537	201		27.0537	641		234.08	11355		234.08	8266.72		1843.88	0.99944		1843.88	0.99948
						27.0735	202		27.0735	643		233.08	11222.2		233.08	9225.78		1841.96	0.99969		1841.96	0.99951
						27.0932	202		27.0932	641		232.08	11258.4		232.08	9094.65		1840.03	0.99988		1840.03	0.99956
						27.113	201		27.113	643		231.08	11015.6		231.08	7967.3		1838.1	0.99992		1838.1	0.99958
						27.1328	200		27.1328	643		230.08	11159.2		230.08	7229.93		1836.17	0.99993		1836.17	0.9996
						27.1525	202		27.1525	644		229.08	10695		229.08	7040.78		1834.24	0.99994		1834.24	0.99962
						27.1723	200		27.1723	643		228.08	10418.6		228.08	7182.21		1832.31	0.99979		1832.31	0.99963
						27.192	201		27.192	646		227.08	10665.6		227.08	6586.57		1830.38	0.99958		1830.38	0.99964
						27.2118	204		27.2118	647		226.08	10468.9		226.08	6642.25		1828.45	0.99957		1828.45	0.99964
						27.2316	207		27.2316	645		225.08	10556.8		225.08	6658.6		1826.53	0.99967		1826.53	0.99962
						27.2513	207		27.2513	644		224.08	10511.5		224.08	7004.33		1824.6	0.99974		1824.6	0.99965
						27.2711	206		27.2711	639		223.08	10264.5		223.08	6749.68		1822.67	0.99989		1822.67	0.99971
						27.2908	207		27.2908	637		222.08	10228.4		222.08	6861.74		1820.74	1.00004		1820.74	0.99979
						27.3106	206		27.3106	635		221.08	10584.1		221.08	6479.7		1818.81	1.00011		1818.81	0.99987
						27.3304	206		27.3304	636		220.08	9980.48		220.08	6505.94		1816.88	1.00016		1816.88	0.99992
						27.3501	207		27.3501	637		219.08	10573		219.08	6629.32		1814.95	1.00015		1814.95	0.99993
						27.3699	209		27.3699	637		218.08	10610.7		218.08	6672.19		1813.02	1.00003		1813.02	0.99989
						27.3897	211		27.3897	639		217.08	10887.4		217.08	6358.52		1811.1	0.9999		1811.1	0.99987
						27.4094	213		27.4094	640		216.08	10546.2		216.08	7045.75		1809.17	0.9999		1809.17	0.9999
						27.4292	210		27.4292	645		215.08	10612.9		215.08	6639.69		1807.24	1		1807.24	0.99994
						27.4489	210		27.4489	645		214.08	10683.6		214.08	6830.9		1805.31	1		1805.31	0.99992
						27.4687	207		27.4687	647		213.08	10353.5		213.08	6968.36		1803.38	0.99983		1803.38	0.99988
						27.4885	205		27.4885	646		212.08	10805.7		212.08	6849.6		1801.45	0.99961		1801.45	0.99985
						27.5082	209		27.5082	650		211.08	10066.4		211.08	7037.18		1799.52	0.99956		1799.52	0.99985
						27.528	210		27.528	649		210.08	10237.7		210.08	6834.65		1797.59	0.99961		1797.59	0.99988
						27.5478	207		27.5478	648		209.08	10679.4		209.08	6932.72		1795.67	0.99951		1795.67	0.99988
						27.5675	208		27.5675	646		208.08	10197.3		208.08	6583.82		1793.74	0.99927		1793.74	0.99985
						27.5873	205		27.5873	642		207.08	10439.1		207.08	6728.23		1791.81	0.99921		1791.81	0.99984
						27.607	206		27.607	640		206.08	10703.2		206.08	7191.21		1789.88	0.99949		1789.88	0.99989
						27.6268	205		27.6268	637		205.08	10126.9		205.08	6290.09		1787.95	0.99969		1787.95	0.99995
						27.6466	203		27.6466	635		204.08	10074.3		204.08	6577.41		1786.02	0.99967		1786.02	1
						27.6663	203		27.6663	632		203.08	10299.4		203.08	6736.74		1784.09	0.99955		1784.09	1
						27.6861	205		27.6861	632		202.08	10164.9		202.08	6862.58		1782.16	0.99944		1782.16	0.99997
						27.7058	207		27.7058	631		201.08	10382.6		201.08	7316.17		1780.24	0.99937		1780.24	0.99996
						27.7256	205		27.7256	630		200.08	10464		200.08	7439.91		1778.31	0.99934		1778.31	0.99998
						27.7454	205		27.7454	631		199.08	11218.8		199.08	7407.57		1776.38	0.9992		1776.38	0.99999
						27.7651	204		27.7651	628		198.08	10489.7		198.08	7611.04		1774.45	0.99879		1774.45	0.99997
						27.7849	199		27.7849	626		197.08	10300.8		197.08	7310.62		1772.52	0.99841		1772.52	0.99997
						27.8046	202		27.8046	625		196.08	10414		196.08	6774.71		1770.59	0.99841		1770.59	1
						27.8244	207		27.8244	628		195.08	10064		195.08	6719.86		1768.66	0.99858		1768.66	1.00001
						27.8442	206		27.8442	631		194.08	10082.8		194.08	6746.58		1766.73	0.99865		1766.73	1.00001
						27.8639	207		27.8639	634		193.08	10518.2		193.08	6808.78		1764.81	0.99845		1764.81	1
						27.8837	209		27.8837	634		192.08	10856.5		192.08	7211.95		1762.88	0.99796		1762.88	0.99997
						27.9035	209		27.9035	634		191.08	10144.4		191.08	6813.46		1760.95	0.9974		1760.95	0.99991
						27.9232	211		27.9232	633		190.08	10179		190.08	6829.24		1759.02	0.9968		1759.02	0.99984
						27.943	212		27.943	635		189.08	10049.2		189.08	6779.32		1757.09	0.99588		1757.09	0.99975
						27.9627	210		27.9627	635		188.08	10285.7		188.08	6604.36		1755.16	0.99461		1755.16	0.99963
						27.9825	211		27.9825	635		187.08	10254.5		187.08	6709.14		1753.23	0.99273		1753.23	0.99945
						28.0023	209		28.0023	636		186.08	10341.8		186.08	6635.09		1751.3	0.98964		1751.3	0.99912
						28.022	207		28.022	635		185.08	10677.5		185.08	6899.19		1749.38	0.98533		1749.38	0.99865
						28.0418	205		28.0418	636		184.08	10841.8		184.08	6568.22		1747.45	0.98035		1747.45	0.99814
						28.0616	206		28.0616	636		183.08	10138.8		183.08	6514.63		1745.52	0.97446		1745.52	0.99755
						28.0813	205		28.0813	634		182.08	10867.3		182.08	6453.97		1743.59	0.96741		1743.59	0.9968
						28.1011	205		28.1011	635		181.08	10615.4		181.08	6740.41		1741.66	0.95953		1741.66	0.99594
						28.1208	212		28.1208	638		180.08	9952.41		180.08	6650.25		1739.73	0.95149		1739.73	0.99505
						28.1406	211		28.1406	642		179.08	10160.5		179.08	6837.86		1737.8	0.9451		1737.8	0.99437
						28.1604	209		28.1604	644		178.08	10934.4		178.08	6464.15		1735.87	0.94076		1735.87	0.99395
						28.1801	208		28.1801	644		177.08	10944.1		177.08	6655.3		1733.95	0.93812		1733.95	0.99371
						28.1999	206		28.1999	643		176.08	10510		176.08	6490.31		1732.02	0.93848		1732.02	0.99378
						28.2196	208		28.2196	643		175.08	10404.3		175.08	6777.94		1730.09	0.94135		1730.09	0.99411
						28.2394	210		28.2394	642		174.08	10381.9		174.08	6448.22		1728.16	0.94597		1728.16	0.9946
						28.2592	211		28.2592	641		173.08	10805.2		173.08	6597.28		1726.23	0.95164		1726.23	0.99518
						28.2789	213		28.2789	639		172.08	11174.8		172.08	6563.8		1724.3	0.95797		1724.3	0.99579
						28.2987	213		28.2987	638		171.08	10606.9		171.08	7795.51		1722.37	0.96397		1722.37	0.99636
						28.3184	211		28.3184	636		170.08	10801.1		170.08	10430.6		1720.44	0.9686		1720.44	0.99678
						28.3382	211		28.3382	637		169.08	10854.8		169.08	12250.8		1718.52	0.97267		1718.52	0.99713
						28.358	215		28.358	637		168.08	10428.8		168.08	10162		1716.59	0.97683		1716.59	0.99755
						28.3777	217		28.3777	635		167.08	10589.2		167.08	7702.25		1714.66	0.98		1714.66	0.99789
						28.3975	219		28.3975	635		166.08	10594.5		166.08	6229.07		1712.73	0.98201		1712.73	0.9981
						28.4172	221		28.4172	634		165.08	10381.5		165.08	6776.09		1710.8	0.98335		1710.8	0.99822
						28.437	221		28.437	633		164.08	10002.8		164.08	6215.73		1708.87	0.98425		1708.87	0.99831
						28.4568	214		28.4568	634		163.08	10390.3		163.08	6335.02		1706.94	0.98505		1706.94	0.99836
						28.4765	209		28.4765	633		162.08	9661.8		162.08	6411.47		1705.01	0.98596		1705.01	0.99839
						28.4963	208		28.4963	632		161.08	10729.3		161.08	6401.05		1703.09	0.98674		1703.09	0.9984
						28.5161	203		28.5161	633		160.08	10256.1		160.08	6328.72		1701.16	0.98747		1701.16	0.99838
						28.5358	203		28.5358	633		159.08	10051		159.08	6338.33		1699.23	0.98851		1699.23	0.99834
						28.5556	203		28.5556	635		158.08	10172.9		158.08	6451.25		1697.3	0.98959		1697.3	0.99831
						28.5754	204		28.5754	638		157.08	10204.6		157.08	6539.09		1695.37	0.99086		1695.37	0.99828
						28.5951	204		28.5951	640		156.08	10763.5		156.08	6605.47		1693.44	0.99203		1693.44	0.99823
						28.6149	198		28.6149	643		155.08	12128.9		155.08	6691.71		1691.51	0.9927		1691.51	0.99813
						28.6346	198		28.6346	644		154.08	14981.8		154.08	6883.03		1689.58	0.99312		1689.58	0.99799
						28.6544	199		28.6544	647		153.08	16409.2		153.08	6912.21		1687.66	0.99335		1687.66	0.9978
						28.6742	203		28.6742	649		152.08	14098.2		152.08	6580.27		1685.73	0.99337		1685.73	0.99755
						28.6939	205		28.6939	648		151.08	11955.2		151.08	6326.17		1683.8	0.99383		1683.8	0.99725
						28.7137	206		28.7137	646		150.08	10106		150.08	6304.67		1681.87	0.99486		1681.87	0.99708
						28.7334	209		28.7334	643		149.08	10272.2		149.08	6262.09		1679.94	0.99564		1679.94	0.99694
						28.7532	211		28.7532	644		148.08	10051.7		148.08	6426.06		1678.01	0.99603		1678.01	0.99675
						28.773	210		28.773	641		147.08	9588.61		147.08	6710.24		1676.08	0.99618		1676.08	0.99648
						28.7927	209		28.7927	639		146.08	9476.85		146.08	6624.5		1674.15	0.99632		1674.15	0.99617
						28.8125	210		28.8125	634		145.08	9946.63		145.08	6915.14		1672.23	0.99639		1672.23	0.99588
						28.8322	206		28.8322	635		144.08	9645.81		144.08	6506.81		1670.3	0.99644		1670.3	0.99555
						28.852	207		28.852	634		143.08	9425.3		143.08	6682.46		1668.37	0.99685		1668.37	0.99521
						28.8718	205		28.8718	634		142.08	9350.98		142.08	6758.87		1666.44	0.9973		1666.44	0.99493
						28.8915	204		28.8915	633		141.08	9406.34		141.08	6249.14		1664.51	0.99741		1664.51	0.99461
						28.9113	204		28.9113	632		140.08	10072.4		140.08	6333.23		1662.58	0.99744		1662.58	0.99422
						28.931	203		28.931	633		139.08	9884.93		139.08	6743.09		1660.65	0.99767		1660.65	0.99383
						28.9508	206		28.9508	632		138.08	9359.39		138.08	6304.56		1658.72	0.99782		1658.72	0.99345
						28.9706	207		28.9706	630		137.08	9631.31		137.08	6433.78		1656.8	0.99756		1656.8	0.99304
						28.9903	212		28.9903	632		136.08	9785.28		136.08	6465.51		1654.87	0.99689		1654.87	0.99252
						29.0101	213		29.0101	632		135.08	9287.02		135.08	7070.38		1652.94	0.99661		1652.94	0.99171
						29.0299	212		29.0299	636		134.08	9567.02		134.08	6617		1651.01	0.99704		1651.01	0.99108
						29.0496	215		29.0496	641		133.08	9403.41		133.08	6754.71		1649.08	0.99708		1649.08	0.99059
						29.0694	214		29.0694	645		132.08	9608.03		132.08	6827.45		1647.15	0.99702		1647.15	0.98992
						29.0891	211		29.0891	646		131.08	9839.37		131.08	6403.1		1645.22	0.99757		1645.22	0.98926
						29.1089	212		29.1089	647		130.08	9808.38		130.08	6531.26		1643.29	0.99819		1643.29	0.98876
						29.1287	211		29.1287	647		129.08	9421.23		129.08	6774.2		1641.37	0.99841		1641.37	0.9883
						29.1484	208		29.1484	645		128.08	9207.32		128.08	7019.65		1639.44	0.99824		1639.44	0.98783
						29.1682	209		29.1682	643		127.08	8766.86		127.08	6645.79		1637.51	0.99779		1637.51	0.98737
						29.188	210		29.188	641		126.08	9267.17		126.08	6369.71		1635.58	0.99772		1635.58	0.98698
						29.2077	214		29.2077	638		125.08	9499.84		125.08	6714.7		1633.65	0.99833		1633.65	0.9868
						29.2275	218		29.2275	638		124.08	10059		124.08	6924.46		1631.72	0.99876		1631.72	0.98672
						29.2472	221		29.2472	637		123.08	9808.12		123.08	6546.52		1629.79	0.9988		1629.79	0.98669
						29.267	224		29.267	636		122.08	9171.56		122.08	6699.34		1627.86	0.99871		1627.86	0.98677
						29.2868	226		29.2868	634		121.08	9707.7		121.08	6965.97		1625.94	0.99864		1625.94	0.98696
						29.3065	228		29.3065	636		120.08	9644.36		120.08	7007.82		1624.01	0.99863		1624.01	0.98729
						29.3263	228		29.3263	636		119.08	9745.64		119.08	6689.03		1622.08	0.99878		1622.08	0.98779
						29.346	225		29.346	637		118.08	9561.96		118.08	7035.39		1620.15	0.9989		1620.15	0.98823
						29.3658	224		29.3658	641		117.08	9118.31		117.08	6653.87		1618.22	0.99879		1618.22	0.98872
						29.3856	220		29.3856	640		116.08	9443.08		116.08	6760.12		1616.29	0.99881		1616.29	0.98948
						29.4053	220		29.4053	640		115.08	9614.4		115.08	6804.39		1614.36	0.99913		1614.36	0.99022
						29.4251	221		29.4251	640		114.08	8981.17		114.08	6817.49		1612.43	0.99934		1612.43	0.9908
						29.4448	222		29.4448	639		113.08	9000.85		113.08	6586.03		1610.51	0.99936		1610.51	0.99138
						29.4646	221		29.4646	635		112.08	9283.29		112.08	7028.04		1608.58	0.99938		1608.58	0.992
						29.4844	221		29.4844	634		111.08	9034.01		111.08	6973.71		1606.65	0.99949		1606.65	0.99259
						29.5041	222		29.5041	634		110.08	8510.06		110.08	6558.28		1604.72	0.99958		1604.72	0.99312
						29.5239	220		29.5239	633		109.08	8599.02		109.08	6797.51		1602.79	0.99962		1602.79	0.99361
						29.5436	221		29.5436	635		108.08	8584.42		108.08	6780.39		1600.86	0.9997		1600.86	0.99408
						29.5634	223		29.5634	635		107.08	8667.32		107.08	6983.74		1598.93	0.99978		1598.93	0.99449
						29.5832	222		29.5832	635		106.08	8413.42		106.08	6982.91		1597	0.99979		1597	0.99482
						29.6029	219		29.6029	633		105.08	8942.96		105.08	6881.11		1595.08	0.99977		1595.08	0.99514
						29.6227	217		29.6227	631		104.08	10241		104.08	6728.06		1593.15	0.99979		1593.15	0.99544
						29.6425	215		29.6425	632		103.08	13332.2		103.08	6637.34		1591.22	0.99984		1591.22	0.9957
						29.6622	212		29.6622	631		102.08	15747.1		102.08	6648.95		1589.29	0.9999		1589.29	0.99592
						29.682	213		29.682	633		101.08	13638.6		101.08	7173.36		1587.36	0.99996		1587.36	0.99611
						29.7018	213		29.7018	632		100.08	9524.21		100.08	7305.48		1585.43	1		1585.43	0.99628
						29.7215	216		29.7215	632		99.08	8353.1		99.08	7141.02		1583.5	1.00002		1583.5	0.99641
						29.7413	216		29.7413	634		98.08	8262.81		98.08	6832.83		1581.57	0.99996		1581.57	0.99651
						29.761	217		29.761	636		97.08	8411.37		97.08	7087.71		1579.65	0.99974		1579.65	0.9966
						29.7808	216		29.7808	636		96.08	8240.91		96.08	6664.56		1577.72	0.99935		1577.72	0.99673
						29.8006	215		29.8006	636		95.08	8442.09		95.08	6879.48		1575.79	0.99925		1575.79	0.99697
						29.8203	217		29.8203	637		94.08	8636.62		94.08	6708.92		1573.86	0.99953		1573.86	0.99722
						29.8401	215		29.8401	638		93.08	8239.3		93.08	6830.07		1571.93	0.99957		1571.93	0.99739
						29.8598	218		29.8598	640		92.08	8516.63		92.08	6794.6		1570	0.9994		1570	0.99759
						29.8796	219		29.8796	641		91.08	8021.05		91.08	6981.08		1568.07	0.99947		1568.07	0.99783
						29.8994	218		29.8994	640		90.08	8388.89		90.08	6982.06		1566.14	0.99966		1566.14	0.99802
						29.9191	214		29.9191	640		89.08	7796.59		89.08	7069.8		1564.22	0.99968		1564.22	0.99814
						29.9389	216		29.9389	642		88.08	7351.77		88.08	7198.07		1562.29	0.99936		1562.29	0.99819
						29.9586	215		29.9586	643		87.08	7190.17		87.08	7374.43		1560.36	0.99852		1560.36	0.9982
						29.9784	215		29.9784	644		86.08	7011.28		86.08	7457.83		1558.43	0.99798		1558.43	0.99835
						29.9982	215		29.9982	646		85.08	7112.85		85.08	7065.56		1556.5	0.99866		1556.5	0.99853
						30.0179	218		30.0179	647		84.08	6815.35		84.08	6729.89		1554.57	0.99929		1554.57	0.99861
						30.0377	219		30.0377	644		83.08	7200.54		83.08	7058.03		1552.64	0.99958		1552.64	0.99862
						30.0574	220		30.0574	644		82.08	7145.91		82.08	6964.11		1550.71	0.99968		1550.71	0.99863
						30.0772	219		30.0772	640		81.08	6594.83		81.08	6761.8		1548.79	0.99974		1548.79	0.99865
						30.097	220		30.097	638		80.08	6876.5		80.08	6566.86		1546.86	0.99962		1546.86	0.99864
						30.1167	218		30.1167	635		79.08	6903.37		79.08	6813.2		1544.93	0.99912		1544.93	0.99856
						30.1365	218		30.1365	636		78.08	7107.73		78.08	6849.7		1543	0.99844		1543	0.99845
						30.1563	216		30.1563	632		77.08	6963.9		77.08	6893.54		1541.07	0.99801		1541.07	0.99843
						30.176	217		30.176	633		76.08	7117.42		76.08	6901.82		1539.14	0.99858		1539.14	0.99866
						30.1958	218		30.1958	629		75.08	6769.19		75.08	6473.61		1537.21	0.99937		1537.21	0.99892
						30.2155	219		30.2155	627		74.08	6521.98		74.08	6852.45		1535.28	0.99957		1535.28	0.99911
						30.2353	217		30.2353	628		73.08	6632.74		73.08	6074.74		1533.36	0.99957		1533.36	0.99931
						30.2551	218		30.2551	630		72.08	6505.52		72.08	6480.28		1531.43	0.9998		1531.43	0.99949
						30.2748	216		30.2748	630		71.08	6432.56		71.08	6529.63		1529.5	0.99991		1529.5	0.99958
						30.2946	215		30.2946	636		70.08	6305.15		70.08	6538.8		1527.57	0.99972		1527.57	0.99963
						30.3144	218		30.3144	637		69.08	6597.1		69.08	6454.53		1525.64	0.99947		1525.64	0.99969
						30.3341	223		30.3341	641		68.08	6481.9		68.08	5926.28		1523.71	0.99922		1523.71	0.99974
						30.3539	225		30.3539	642		67.08	6237.99		67.08	6351.89		1521.78	0.99901		1521.78	0.99978
						30.3736	226		30.3736	644		66.08	6252.99		66.08	6908.9		1519.85	0.99911		1519.85	0.99984
						30.3934	225		30.3934	647		65.08	5829.25		65.08	7129.75		1517.93	0.99932		1517.93	0.99988
						30.4132	223		30.4132	650		64.08	6218.79		64.08	7785.29		1516	0.99961		1516	0.99993
						30.4329	222		30.4329	651		63.08	6199.12		63.08	9339.34		1514.07	0.99991		1514.07	0.99998
						30.4527	222		30.4527	650		62.08	5505.73		62.08	9942.34		1512.14	0.99989		1512.14	1
						30.4724	221		30.4724	647		61.08	5354.34		61.08	9086.81		1510.21	0.99939		1510.21	0.99999
						30.4922	221		30.4922	646		60.08	5887.88		60.08	7216.77		1508.28	0.99862		1508.28	0.99993
						30.512	222		30.512	642		59.08	5597.25		59.08	6475.58		1506.35	0.99872		1506.35	0.99987
						30.5317	221		30.5317	639		58.08	6031.26		58.08	5836.24		1504.42	0.99971		1504.42	0.99986
						30.5515	220		30.5515	637		57.08	6473.27		57.08	5652.4		1502.5	1.00019		1502.5	0.9998
						30.5712	220		30.5712	632		56.08	7032.15		56.08	5552.52		1500.57	1.0001		1500.57	0.99964
						30.591	222		30.591	629		55.08	6947.41		55.08	5861.44		1498.64	0.9998		1498.64	0.99938
						30.6108	224		30.6108	630		54.08	6100.47		54.08	5439.72		1496.71	0.99976		1496.71	0.99902
						30.6305	229		30.6305	632		53.08	5569.07		53.08	5619.23		1494.78	1		1494.78	0.99866
						30.6503	229		30.6503	637		52.08	4817.09		52.08	6265.73		1492.85	0.99996		1492.85	0.9983
						30.67	229		30.67	640		51.08	3989.3		51.08	6295.1		1490.92	0.99948		1490.92	0.99786
						30.6898	228		30.6898	642		50.08	3958.67		50.08	5712.87		1488.99	0.9991		1488.99	0.99738
						30.7096	227		30.7096	647		49.08	4021.02		49.08	5295.64		1487.07	0.99917		1487.07	0.99709
						30.7293	227		30.7293	649		48.08	4130.58		48.08	5115.24		1485.14	0.99918		1485.14	0.99695
						30.7491	230		30.7491	648		47.08	3995		47.08	4778.05		1483.21	0.9987		1483.21	0.99684
						30.7689	227		30.7689	648		46.08	3950.7		46.08	4214.58		1481.28	0.9977		1481.28	0.99673
						30.7886	226		30.7886	649		45.08	3740.33		45.08	4348.99		1479.35	0.9963		1479.35	0.99661
						30.8084	223		30.8084	647		44.08	4411.72		44.08	4503.63		1477.42	0.99441		1477.42	0.99646
						30.8282	222		30.8282	645		43.08	4179.49		43.08	4575.65		1475.49	0.99199		1475.49	0.99624
						30.8479	221		30.8479	644		42.08	3576.04		42.08	4720.21		1473.56	0.98914		1473.56	0.99593
						30.8677	221		30.8677	640		41.08	3062.38		41.08	5078.63		1471.64	0.98636		1471.64	0.99563
						30.8874	221		30.8874	636		40.08	2961.57		40.08	6439.16		1469.71	0.98425		1469.71	0.99541
						30.9072	223		30.9072	634		39.08	2770.68		39.08	8229.15		1467.78	0.98242		1467.78	0.99521
						30.927	222		30.927	635		38.08	2753.5		38.08	12510.6		1465.85	0.98066		1465.85	0.99499
						30.9467	226		30.9467	638		37.08	2731.47		37.08	15454.6		1463.92	0.97955		1463.92	0.99483
						30.9665	224		30.9665	640		36.08	2438.31		36.08	13977.4		1461.99	0.9791		1461.99	0.99475
						30.9862	227		30.9862	641		35.08	2731.66		35.08	9727		1460.06	0.97864		1460.06	0.99469
						31.006	226		31.006	646		34.08	2771.55		34.08	7641.16		1458.13	0.9782		1458.13	0.99466
						31.0258	227		31.0258	646		33.08	2653.28		33.08	5584.54		1456.21	0.97864		1456.21	0.99473
						31.0455	226		31.0455	646		32.08	2599.73		32.08	3913.64		1454.28	0.97959		1454.28	0.99482
						31.0653	227		31.0653	647		31.08	2922.07		31.08	3493.27		1452.35	0.98034		1452.35	0.99482
						31.085	224		31.085	646		30.08	3402.33		30.08	2629.82		1450.42	0.98098		1450.42	0.99474
						31.1048	222		31.1048	646		29.08	3424.51		29.08	2325.23		1448.49	0.98178		1448.49	0.99462
						31.1246	221		31.1246	643		28.08	3699.53		28.08	2089.54		1446.56	0.98301		1446.56	0.99458
						31.1443	219		31.1443	642		27.08	4222.92		27.08	1983.98		1444.63	0.9845		1444.63	0.99462
						31.1641	219		31.1641	641		26.08	4660.53		26.08	2166.11		1442.7	0.98603		1442.7	0.99473
						31.1838	218		31.1838	637		25.08	4901.24		25.08	2797.46		1440.78	0.98741		1440.78	0.99487
						31.2036	215		31.2036	634		24.08	4227.22		24.08	2848.99		1438.85	0.9885		1438.85	0.99501
						31.2234	216		31.2234	630		23.08	3499.74		23.08	4039.53		1436.92	0.98972		1436.92	0.99515
						31.2431	215		31.2431	633		22.08	2923.76		22.08	4786.79		1434.99	0.99122		1434.99	0.9953
						31.2629	217		31.2629	636		21.08	2487.29		21.08	4716.87		1433.06	0.9925		1433.06	0.99539
						31.2827	218		31.2827	637		20.08	2265.98		20.08	3699.42		1431.13	0.99364		1431.13	0.99545
						31.3024	221		31.3024	638		19.08	2461.77		19.08	2665.78		1429.2	0.99489		1429.2	0.9955
						31.3222	220		31.3222	643		18.08	2762.73		18.08	2535.91		1427.27	0.99602		1427.27	0.99554
						31.3419	224		31.3419	643		17.08	2762.56		17.08	2379.86		1425.35	0.99679		1425.35	0.99554
						31.3617	222		31.3617	643		16.08	2482.45		16.08	2169.68		1423.42	0.9973		1423.42	0.99555
						31.3815	226		31.3815	644		15.08	2360.38		15.08	2244.62		1421.49	0.99753		1421.49	0.99555
						31.4012	226		31.4012	643		14.08	2161.65		14.08	1858.95		1419.56	0.99752		1419.56	0.99553
						31.421	226		31.421	644		13.08	2151.62		13.08	1997.85		1417.63	0.9977		1417.63	0.99551
						31.4408	228		31.4408	644		12.08	2082.38		12.08	2252.91		1415.7	0.99807		1415.7	0.9955
						31.4605	226		31.4605	646		11.08	1896.44		11.08	2440.23		1413.77	0.99824		1413.77	0.99544
						31.4803	224		31.4803	647		10.08	1957.59		10.08	1943.21		1411.84	0.99814		1411.84	0.99531
						31.5	221		31.5	645		9.08	1780.28		9.08	1387.84		1409.92	0.99784		1409.92	0.99518
						31.5198	222		31.5198	643		8.08	1774.2		8.08	1696.71		1407.99	0.99737		1407.99	0.99508
						31.5396	223		31.5396	641		7.08	2121.91		7.08	2098.27		1406.06	0.99672		1406.06	0.99496
						31.5593	223		31.5593	641		6.08	2229.16		6.08	1868.86		1404.13	0.99608		1404.13	0.99482
						31.5791	221		31.5791	640		5.08	1779.76		5.08	1637.24		1402.2	0.99552		1402.2	0.9947
						31.5988	225		31.5988	638		4.08	1894.29		4.08	1273.95		1400.27	0.99485		1400.27	0.99459
						31.6186	226		31.6186	637		3.08	1165.97		3.08	839.216		1398.34	0.99416		1398.34	0.99449
						31.6384	227		31.6384	636		2.08	925.69		2.08	170.078		1396.41	0.99369		1396.41	0.99444
						31.6581	227		31.6581	634		1.08	574.73		1.08	24.7599		1394.49	0.99343		1394.49	0.9945
						31.6779	228		31.6779	634		0.08	359.784		0.08	12.3649		1392.56	0.99317		1392.56	0.99468
						31.6976	229		31.6976	634		-0.92	91.8367		-0.92	12.2849		1390.63	0.99232		1390.63	0.99483
						31.7174	228		31.7174	633		-1.92	21.7787		-1.92	17.7271		1388.7	0.99035		1388.7	0.9949
						31.7372	228		31.7372	634		-2.92	17.397		-2.92	9.42377		1386.77	0.98776		1386.77	0.99495
						31.7569	230		31.7569	633		-3.92	0.7503		-3.92	0.58023		1384.84	0.98597		1384.84	0.99509
						31.7767	229		31.7767	635		-4.92	9.42377		-4.92	0		1382.91	0.98536		1382.91	0.99534
						31.7965	233		31.7965	634		-5.92	0.58023		-5.92	0		1380.98	0.98534		1380.98	0.99566
						31.8162	236		31.8162	632		-6.92	5.21208		-6.92	9.42377		1379.06	0.98555		1379.06	0.99602
						31.836	239		31.836	632		-7.92	10.004		-7.92	0.58023		1377.13	0.98594		1377.13	0.99636
						31.8557	241		31.8557	632		-8.92	14.0456		-8.92	0		1375.2	0.98664		1375.2	0.99661
						31.8755	240		31.8755	633		-9.92	0.7503		-9.92	0		1373.27	0.98747		1373.27	0.99663
						31.8953	238		31.8953	635								1371.34	0.98771		1371.34	0.99626
						31.915	236		31.915	634								1369.41	0.98694		1369.41	0.9956
						31.9348	232		31.9348	634								1367.48	0.98584		1367.48	0.99508
						31.9546	227		31.9546	637								1365.55	0.98563		1365.55	0.99509
						31.9743	221		31.9743	637								1363.63	0.98697		1363.63	0.99564
						31.9941	222		31.9941	640								1361.7	0.98943		1361.7	0.9964
						32.0138	217		32.0138	638								1359.77	0.99171		1359.77	0.99697
						32.0336	217		32.0336	639								1357.84	0.9932		1357.84	0.99722
						32.0534	218		32.0534	640								1355.91	0.99411		1355.91	0.99721
						32.0731	220		32.0731	640								1353.98	0.99468		1353.98	0.99698
						32.0929	221		32.0929	641								1352.05	0.99505		1352.05	0.99665
						32.1126	222		32.1126	642								1350.12	0.99527		1350.12	0.9963
						32.1324	222		32.1324	644								1348.2	0.99538		1348.2	0.99595
						32.1522	224		32.1522	646								1346.27	0.99542		1346.27	0.99559
						32.1719	226		32.1719	648								1344.34	0.99537		1344.34	0.99523
						32.1917	226		32.1917	646								1342.41	0.99516		1342.41	0.99486
						32.2114	227		32.2114	646								1340.48	0.99487		1340.48	0.99444
						32.2312	228		32.2312	643								1338.55	0.99474		1338.55	0.99399
						32.251	227		32.251	642								1336.62	0.99484		1336.62	0.99358
						32.2707	227		32.2707	641								1334.69	0.99497		1334.69	0.99321
						32.2905	227		32.2905	637								1332.77	0.99504		1332.77	0.99283
						32.3103	228		32.3103	636								1330.84	0.99507		1330.84	0.99246
						32.33	229		32.33	634								1328.91	0.99516		1328.91	0.9921
						32.3498	230		32.3498	634								1326.98	0.99529		1326.98	0.99171
						32.3695	230		32.3695	636								1325.05	0.99541		1325.05	0.99127
						32.3893	228		32.3893	637								1323.12	0.99549		1323.12	0.99081
						32.4091	227		32.4091	638								1321.19	0.9955		1321.19	0.99049
						32.4288	225		32.4288	638								1319.26	0.99548		1319.26	0.99049
						32.4486	225		32.4486	636								1317.34	0.99546		1317.34	0.99083
						32.4683	227		32.4683	635								1315.41	0.99542		1315.41	0.99133
						32.4881	226		32.4881	635								1313.48	0.99536		1313.48	0.99179
						32.5079	226		32.5079	637								1311.55	0.99531		1311.55	0.99208
						32.5276	229		32.5276	638								1309.62	0.99524		1309.62	0.99218
						32.5474	231		32.5474	637								1307.69	0.99513		1307.69	0.99217
						32.5671	230		32.5671	638								1305.76	0.99501		1305.76	0.99214
						32.5869	231		32.5869	637								1303.83	0.99489		1303.83	0.9922
						32.6067	231		32.6067	635								1301.91	0.99475		1301.91	0.99241
						32.6264	229		32.6264	635								1299.98	0.9946		1299.98	0.99283
						32.6462	230		32.6462	635								1298.05	0.99443		1298.05	0.99346
						32.666	227		32.666	635								1296.12	0.99424		1296.12	0.99425
						32.6857	228		32.6857	636								1294.19	0.99405		1294.19	0.99509
						32.7055	224		32.7055	634								1292.26	0.99381		1292.26	0.99589
						32.7252	225		32.7252	631								1290.33	0.99351		1290.33	0.99656
						32.745	224		32.745	629								1288.4	0.99316		1288.4	0.99707
						32.7648	224		32.7648	627								1286.48	0.99276		1286.48	0.99741
						32.7845	224		32.7845	626								1284.55	0.9923		1284.55	0.9976
						32.8043	225		32.8043	628								1282.62	0.99171		1282.62	0.99765
						32.824	224		32.824	634								1280.69	0.991		1280.69	0.9976
						32.8438	226		32.8438	635								1278.76	0.99019		1278.76	0.9975
						32.8636	224		32.8636	637								1276.83	0.98931		1276.83	0.99737
						32.8833	226		32.8833	638								1274.9	0.98837		1274.9	0.99719
						32.9031	225		32.9031	643								1272.97	0.98737		1272.97	0.99689
						32.9228	226		32.9228	641								1271.05	0.98633		1271.05	0.99643
						32.9426	226		32.9426	641								1269.12	0.9853		1269.12	0.99584
						32.9624	227		32.9624	644								1267.19	0.98428		1267.19	0.99516
						32.9821	228		32.9821	645								1265.26	0.98329		1265.26	0.9944
						33.0019	228		33.0019	646								1263.33	0.98237		1263.33	0.99355
						33.0217	227		33.0217	647								1261.4	0.98158		1261.4	0.99262
						33.0414	230		33.0414	647								1259.47	0.98094		1259.47	0.99163
						33.0612	227		33.0612	646								1257.54	0.98045		1257.54	0.99057
						33.081	229		33.081	644								1255.62	0.98008		1255.62	0.98947
						33.1007	229		33.1007	643								1253.69	0.97978		1253.69	0.98834
						33.1205	229		33.1205	643								1251.76	0.97952		1251.76	0.9872
						33.1402	228		33.1402	643								1249.83	0.97932		1249.83	0.98605
						33.16	227		33.16	641								1247.9	0.97915		1247.9	0.98494
						33.1797	229		33.1797	640								1245.97	0.97899		1245.97	0.98392
						33.1995	233		33.1995	637								1244.04	0.97884		1244.04	0.983
						33.2193	230		33.2193	639								1242.11	0.9787		1242.11	0.98213
						33.239	235		33.239	636								1240.19	0.97861		1240.19	0.98134
						33.2588	236		33.2588	639								1238.26	0.97861		1238.26	0.98066
						33.2786	238		33.2786	642								1236.33	0.97869		1236.33	0.98022
						33.2983	236		33.2983	643								1234.4	0.97885		1234.4	0.98013
						33.3181	234		33.3181	641								1232.47	0.9791		1232.47	0.98046
						33.3378	232		33.3378	642								1230.54	0.97947		1230.54	0.98121
						33.3576	230		33.3576	639								1228.61	0.97992		1228.61	0.98224
						33.3774	231		33.3774	637								1226.68	0.9804		1226.68	0.98331
						33.3971	232		33.3971	637								1224.76	0.98091		1224.76	0.98412
						33.4169	230		33.4169	636								1222.83	0.98145		1222.83	0.98447
						33.4367	228		33.4367	633								1220.9	0.98201		1220.9	0.98434
						33.4564	227		33.4564	633								1218.97	0.98256		1218.97	0.98388
						33.4762	226		33.4762	633								1217.04	0.98309		1217.04	0.98326
						33.4959	227		33.4959	633								1215.11	0.98358		1215.11	0.98267
						33.5157	226		33.5157	634								1213.18	0.98404		1213.18	0.9822
						33.5355	227		33.5355	638								1211.25	0.98446		1211.25	0.9819
						33.5552	233		33.5552	642								1209.33	0.98482		1209.33	0.9818
						33.575	232		33.575	642								1207.4	0.98509		1207.4	0.98189
						33.5947	231		33.5947	646								1205.47	0.98527		1205.47	0.98209
						33.6145	229		33.6145	645								1203.54	0.98536		1203.54	0.98229
						33.6343	227		33.6343	645								1201.61	0.98532		1201.61	0.98239
						33.654	227		33.654	644								1199.68	0.98515		1199.68	0.98234
						33.6738	232		33.6738	642								1197.75	0.9848		1197.75	0.98215
						33.6936	234		33.6936	644								1195.82	0.98426		1195.82	0.9819
						33.7133	229		33.7133	645								1193.9	0.9835		1193.9	0.98164
						33.7331	228		33.7331	641								1191.97	0.98254		1191.97	0.98146
						33.7528	226		33.7528	639								1190.04	0.98136		1190.04	0.98149
						33.7726	225		33.7726	639								1188.11	0.9799		1188.11	0.98187
						33.7923	223		33.7923	637								1186.18	0.97816		1186.18	0.98264
						33.8121	223		33.8121	639								1184.25	0.97615		1184.25	0.98368
						33.8319	224		33.8319	641								1182.32	0.97396		1182.32	0.98484
						33.8516	227		33.8516	641								1180.39	0.97158		1180.39	0.98599
						33.8714	228		33.8714	641								1178.47	0.969		1178.47	0.98698
						33.8912	227		33.8912	637								1176.54	0.96622		1176.54	0.98767
						33.9109	227		33.9109	639								1174.61	0.96332		1174.61	0.98795
						33.9307	226		33.9307	635								1172.68	0.96043		1172.68	0.98783
						33.9504	226		33.9504	632								1170.75	0.95765		1170.75	0.98748
						33.9702	226		33.9702	627								1168.82	0.95515		1168.82	0.98708
						33.99	227		33.99	626								1166.89	0.95306		1166.89	0.98677
						34.0097	226		34.0097	628								1164.96	0.95147		1164.96	0.98655
						34.0295	225		34.0295	625								1163.04	0.95043		1163.04	0.98638
						34.0493	226		34.0493	622								1161.11	0.95002		1161.11	0.9862
						34.069	230		34.069	621								1159.18	0.95036		1159.18	0.98593
						34.0888	229		34.0888	624								1157.25	0.95159		1157.25	0.98539
						34.1085	229		34.1085	626								1155.32	0.95374		1155.32	0.98435
						34.1283	233		34.1283	632								1153.39	0.95679		1153.39	0.98254
						34.1481	234		34.1481	632								1151.46	0.96057		1151.46	0.97983
						34.1678	236		34.1678	632								1149.53	0.96479		1149.53	0.97646
						34.1876	236		34.1876	632								1147.61	0.9691		1147.61	0.9733
						34.2073	235		34.2073	629								1145.68	0.97316		1145.68	0.97147
						34.2271	233		34.2271	631								1143.75	0.97676		1143.75	0.97174
						34.2469	232		34.2469	630								1141.82	0.97974		1141.82	0.97411
						34.2666	233		34.2666	628								1139.89	0.98205		1139.89	0.9779
						34.2864	234		34.2864	630								1137.96	0.98374		1137.96	0.98216
						34.3062	236		34.3062	631								1136.03	0.98493		1136.03	0.98602
						34.3259	233		34.3259	632								1134.1	0.98576		1134.1	0.98895
						34.3457	232		34.3457	633								1132.18	0.98636		1132.18	0.9908
						34.3654	232		34.3654	633								1130.25	0.98677		1130.25	0.99159
						34.3852	234		34.3852	635								1128.32	0.98696		1128.32	0.99148
						34.405	232		34.405	638								1126.39	0.98691		1126.39	0.99085
						34.4247	234		34.4247	637								1124.46	0.98663		1124.46	0.99032
						34.4445	235		34.4445	638								1122.53	0.98627		1122.53	0.99043
						34.4642	232		34.4642	640								1120.6	0.98604		1120.6	0.99121
						34.484	230		34.484	639								1118.67	0.98601		1118.67	0.99227
						34.5038	227		34.5038	635								1116.75	0.9861		1116.75	0.99327
						34.5235	227		34.5235	631								1114.82	0.98626		1114.82	0.99403
						34.5433	227		34.5433	630								1112.89	0.98649		1112.89	0.99455
						34.563	226		34.563	633								1110.96	0.98677		1110.96	0.99489
						34.5828	230		34.5828	633								1109.03	0.98713		1109.03	0.99509
						34.6026	235		34.6026	635								1107.1	0.98756		1107.1	0.99516
						34.6223	234		34.6223	636								1105.17	0.98804		1105.17	0.99512
						34.6421	231		34.6421	637								1103.24	0.98857		1103.24	0.99493
						34.6619	232		34.6619	639								1101.32	0.98915		1101.32	0.99451
						34.6816	232		34.6816	640								1099.39	0.98971		1099.39	0.99381
						34.7014	236		34.7014	641								1097.46	0.99019		1097.46	0.99294
						34.7211	237		34.7211	643								1095.53	0.99057		1095.53	0.99206
						34.7409	237		34.7409	645								1093.6	0.99084		1093.6	0.99142
						34.7607	233		34.7607	648								1091.67	0.99105		1091.67	0.99123
						34.7804	229		34.7804	649								1089.74	0.99122		1089.74	0.99156
						34.8002	230		34.8002	644								1087.81	0.99135		1087.81	0.99226
						34.8199	228		34.8199	642								1085.89	0.99141		1085.89	0.99307
						34.8397	228		34.8397	641								1083.96	0.9914		1083.96	0.99378
						34.8595	228		34.8595	641								1082.03	0.99132		1082.03	0.99422
						34.8792	224		34.8792	641								1080.1	0.9912		1080.1	0.99427
						34.899	226		34.899	637								1078.17	0.99105		1078.17	0.99399
						34.9188	227		34.9188	635								1076.24	0.9909		1076.24	0.99373
						34.9385	226		34.9385	634								1074.31	0.99079		1074.31	0.99386
						34.9583	225		34.9583	632								1072.38	0.99073		1072.38	0.99445
						34.978	224		34.978	629								1070.46	0.99063		1070.46	0.99531
						34.9978	229		34.9978	628								1068.53	0.99039		1068.53	0.99618
						35.0176	232		35.0176	627								1066.6	0.99008		1066.6	0.99693
						35.0373	234		35.0373	628								1064.67	0.98985		1064.67	0.99752
						35.0571	234		35.0571	627								1062.74	0.98976		1062.74	0.99793
						35.0769	232		35.0769	626								1060.81	0.98977		1060.81	0.9982
						35.0966	234		35.0966	628								1058.88	0.98986		1058.88	0.9984
						35.1164	237		35.1164	628								1056.95	0.99003		1056.95	0.99859
						35.1361	237		35.1361	633								1055.03	0.99024		1055.03	0.99882
						35.1559	236		35.1559	636								1053.1	0.99044		1053.1	0.99901
						35.1756	234		35.1756	636								1051.17	0.99058		1051.17	0.99912
						35.1954	231		35.1954	637								1049.24	0.99066		1049.24	0.99915
						35.2152	233		35.2152	638								1047.31	0.99068		1047.31	0.99915
						35.2349	232		35.2349	638								1045.38	0.99061		1045.38	0.99912
						35.2547	229		35.2547	638								1043.45	0.99048		1043.45	0.99907
						35.2745	226		35.2745	635								1041.52	0.99037		1041.52	0.99903
						35.2942	226		35.2942	632								1039.6	0.99034		1039.6	0.999
						35.314	230		35.314	633								1037.67	0.99046		1037.67	0.99899
						35.3337	230		35.3337	633								1035.74	0.99077		1035.74	0.99902
						35.3535	230		35.3535	631								1033.81	0.9912		1033.81	0.99909
						35.3733	228		35.3733	628								1031.88	0.99164		1031.88	0.99916
						35.393	227		35.393	628								1029.95	0.99203		1029.95	0.99921
						35.4128	230		35.4128	631								1028.02	0.99238		1028.02	0.99921
						35.4325	230		35.4325	634								1026.09	0.99274		1026.09	0.99918
						35.4523	229		35.4523	637								1024.17	0.99307		1024.17	0.99912
						35.4721	233		35.4721	640								1022.24	0.99337		1022.24	0.99908
						35.4918	233		35.4918	641								1020.31	0.99366		1020.31	0.9991
						35.5116	236		35.5116	641								1018.38	0.99391		1018.38	0.99923
						35.5314	237		35.5314	641								1016.45	0.99412		1016.45	0.9994
						35.5511	237		35.5511	640								1014.52	0.99427		1014.52	0.99955
						35.5709	236		35.5709	638								1012.59	0.99431		1012.59	0.99964
						35.5906	236		35.5906	637								1010.66	0.99427		1010.66	0.99973
						35.6104	235		35.6104	638								1008.74	0.99425		1008.74	0.99982
						35.6302	236		35.6302	638								1006.81	0.99439		1006.81	0.9999
						35.6499	235		35.6499	636								1004.88	0.99467		1004.88	0.99996
						35.6697	235		35.6697	633								1002.95	0.99494		1002.95	1
						35.6895	235		35.6895	633								1001.02	0.9951		1001.02	1.00014
						35.7092	233		35.7092	633								999.092	0.99517		999.092	1.00022
						35.729	233		35.729	635								997.163	0.99519		997.163	1.00026
						35.7487	233		35.7487	638								995.234	0.9952		995.234	1.00026
						35.7685	233		35.7685	638								993.306	0.99521		993.306	1.00021
						35.7883	236		35.7883	638								991.377	0.99522		991.377	1.00014
						35.808	235		35.808	637								989.448	0.99522		989.448	1.00009
						35.8278	237		35.8278	637								987.519	0.99518		987.519	1.00008
						35.8475	240		35.8475	638								985.591	0.9951		985.591	1.00008
						35.8673	240		35.8673	637								983.662	0.99499		983.662	1.00006
						35.8871	241		35.8871	637								981.733	0.99486		981.733	1.00002
						35.9068	240		35.9068	637								979.804	0.99472		979.804	0.99996
						35.9266	239		35.9266	639								977.876	0.99463		977.876	0.99989
						35.9464	241		35.9464	635								975.947	0.99458		975.947	0.99974
						35.9661	243		35.9661	632								974.018	0.99453		974.018	0.99951
						35.9859	243		35.9859	631								972.089	0.99448		972.089	0.99922
						36.0056	241		36.0056	632								970.161	0.99443		970.161	0.9989
						36.0254	241		36.0254	632								968.232	0.9944		968.232	0.99857
						36.0451	240		36.0451	634								966.303	0.99441		966.303	0.99831
						36.0649	237		36.0649	634								964.374	0.99447		964.374	0.99824
						36.0847	234		36.0847	635								962.446	0.99455		962.446	0.99837
						36.1044	234		36.1044	637								960.517	0.99465		960.517	0.99867
						36.1242	233		36.1242	638								958.588	0.99481		958.588	0.99903
						36.144	233		36.144	642								956.659	0.99502		956.659	0.99937
						36.1637	237		36.1637	643								954.731	0.99526		954.731	0.99963
						36.1835	236		36.1835	644								952.802	0.99553		952.802	0.99982
						36.2032	237		36.2032	647								950.873	0.99583		950.873	0.99995
						36.223	239		36.223	648								948.944	0.99612		948.944	1.00006
						36.2428	243		36.2428	650								947.016	0.99639		947.016	1.00015
						36.2625	242		36.2625	648								945.087	0.99667		945.087	1.0002
						36.2823	246		36.2823	648								943.158	0.99699		943.158	1.00018
						36.3021	245		36.3021	649								941.229	0.99735		941.229	1.0001
						36.3218	246		36.3218	652								939.301	0.99771		939.301	1.00003
						36.3416	249		36.3416	651								937.372	0.99802		937.372	1
						36.3613	248		36.3613	649								935.443	0.99827		935.443	0.99996
						36.3811	245		36.3811	649								933.514	0.99849		933.514	0.99994
						36.4009	244		36.4009	648								931.586	0.99869		931.586	0.99995
						36.4206	244		36.4206	648								929.657	0.99884		929.657	1
						36.4404	242		36.4404	648								927.728	0.99894		927.728	1.00003
						36.4601	242		36.4601	649								925.799	0.99898		925.799	1.00003
						36.4799	241		36.4799	648								923.871	0.99897		923.871	1
						36.4997	235		36.4997	647								921.942	0.99891		921.942	0.99993
						36.5194	233		36.5194	646								920.013	0.99886		920.013	0.9998
						36.5392	233		36.5392	645								918.084	0.99892		918.084	0.99965
						36.559	230		36.559	644								916.156	0.99909		916.156	0.99952
						36.5787	225		36.5787	644								914.227	0.99929		914.227	0.9994
						36.5985	227		36.5985	646								912.298	0.99944		912.298	0.99932
						36.6182	227		36.6182	647								910.369	0.99953		910.369	0.99933
						36.638	227		36.638	649								908.441	0.99961		908.441	0.9994
						36.6578	227		36.6578	649								906.512	0.99971		906.512	0.99948
						36.6775	225		36.6775	649								904.583	0.9998		904.583	0.99952
						36.6973	223		36.6973	651								902.654	0.99986		902.654	0.9995
						36.717	226		36.717	654								900.726	0.99991		900.726	0.99943
						36.7368	228		36.7368	656								898.797	0.99994		898.797	0.99938
						36.7566	231		36.7566	658								896.868	0.99993		896.868	0.99943
						36.7763	232		36.7763	658								894.939	0.99991		894.939	0.99955
						36.7961	232		36.7961	656								893.011	0.99988		893.011	0.99972
						36.8158	232		36.8158	654								891.082	0.99983		891.082	0.99995
						36.8356	232		36.8356	650								889.153	0.99975		889.153	1.00022
						36.8554	234		36.8554	649								887.224	0.99964		887.224	1.00048
						36.8751	235		36.8751	648								885.296	0.99951		885.296	1.00068
						36.8949	235		36.8949	647								883.367	0.99941		883.367	1.00079
						36.9147	239		36.9147	646								881.438	0.99936		881.438	1.00083
						36.9344	238		36.9344	647								879.509	0.99931		879.509	1.00079
						36.9542	235		36.9542	646								877.581	0.99926		877.581	1.00069
						36.9739	231		36.9739	648								875.652	0.99921		875.652	1.00052
						36.9937	232		36.9937	648								873.723	0.99913		873.723	1.00028
						37.0135	230		37.0135	650								871.794	0.99901		871.794	1
						37.0332	233		37.0332	654								869.866	0.99888		869.866	1.00067
						37.053	234		37.053	656								867.937	0.99878		867.937	1.00129
						37.0727	237		37.0727	658								866.008	0.99869		866.008	1.00182
						37.0925	240		37.0925	659								864.079	0.99859		864.079	1.00226
						37.1123	239		37.1123	660								862.151	0.9985		862.151	1.00262
						37.132	237		37.132	660								860.222	0.99841		860.222	1.0029
						37.1518	237		37.1518	657								858.293	0.99838		858.293	1.00309
						37.1716	238		37.1716	658								856.364	0.99842		856.364	1.0032
						37.1913	240		37.1913	658								854.436	0.99849		854.436	1.00321
						37.2111	237		37.2111	657								852.507	0.99855		852.507	1.00318
						37.2308	239		37.2308	658								850.578	0.99857		850.578	1.00311
						37.2506	234		37.2506	658								848.649	0.99856		848.649	1.00301
						37.2704	234		37.2704	656								846.721	0.9985		846.721	1.00289
						37.2901	232		37.2901	657								844.792	0.99844		844.792	1.00275
						37.3099	231		37.3099	655								842.863	0.99842		842.863	1.00259
						37.3297	225		37.3297	656								840.934	0.9984		840.934	1.00239
						37.3494	224		37.3494	655								839.006	0.99834		839.006	1.00211
						37.3692	224		37.3692	656								837.077	0.99829		837.077	1.0017
						37.3889	226		37.3889	656								835.148	0.99829		835.148	1.0012
						37.4087	228		37.4087	657								833.219	0.99827		833.219	1.00066
						37.4284	231		37.4284	658								831.291	0.99828		831.291	1.00009
						37.4482	234		37.4482	656								829.362	0.99833		829.362	0.99948
						37.468	237		37.468	656								827.433	0.99838		827.433	0.99884
						37.4877	240		37.4877	657								825.504	0.99838		825.504	0.99816
						37.5075	246		37.5075	659								823.576	0.99833		823.576	0.99746
						37.5273	243		37.5273	661								821.647	0.9983		821.647	0.99679
						37.547	244		37.547	663								819.718	0.99833		819.718	0.99616
						37.5668	245		37.5668	663								817.789	0.99845		817.789	0.99553
						37.5865	243		37.5865	665								815.861	0.99864		815.861	0.99491
						37.6063	241		37.6063	666								813.932	0.99882		813.932	0.99435
						37.6261	240		37.6261	669								812.003	0.99895		812.003	0.99382
						37.6458	238		37.6458	671								810.074	0.99905		810.074	0.9933
						37.6656	240		37.6656	674								808.146	0.99917		808.146	0.99281
						37.6853	240		37.6853	679								806.217	0.9993		806.217	0.9924
						37.7051	242		37.7051	682								804.288	0.99944		804.288	0.99204
						37.7249	244		37.7249	683								802.359	0.99959		802.359	0.99173
						37.7446	247		37.7446	683								800.431	0.99975		800.431	0.99151
						37.7644	248		37.7644	682								798.502	0.99986		798.502	0.99138
						37.7842	244		37.7842	684								796.573	0.99994		796.573	0.99131
						37.8039	242		37.8039	684								794.644	1		794.644	0.9913
						37.8237	240		37.8237	685								792.716	1.00001		792.716	0.99133
						37.8434	237		37.8434	688								790.787	0.99992		790.787	0.9914
						37.8632	238		37.8632	690								788.858	0.99978		788.858	0.99153
						37.883	238		37.883	692								786.929	0.99966		786.929	0.99171
						37.9027	235		37.9027	691								785.001	0.99954		785.001	0.99184
						37.9225	237		37.9225	692								783.072	0.99938		783.072	0.99187
						37.9423	237		37.9423	695								781.143	0.99918		781.143	0.99187
						37.962	240		37.962	695								779.214	0.99899		779.214	0.99183
						37.9818	242		37.9818	696								777.286	0.99881		777.286	0.99171
						38.0015	241		38.0015	701								775.357	0.99863		775.357	0.99159
						38.0213	242		38.0213	698								773.428	0.99849		773.428	0.99156
						38.0411	242		38.0411	697								771.5	0.99837		771.5	0.99164
						38.0608	241		38.0608	693								769.571	0.99824		769.571	0.99177
						38.0806	239		38.0806	691								767.642	0.99809		767.642	0.99196
						38.1003	233		38.1003	691								765.713	0.99797		765.713	0.99218
						38.1201	231		38.1201	688								763.784	0.99791		763.784	0.9924
						38.1399	233		38.1399	684								761.856	0.99786		761.856	0.99258
						38.1596	235		38.1596	685								759.927	0.99781		759.927	0.99282
						38.1794	235		38.1794	681								757.998	0.99778		757.998	0.99314
						38.1992	231		38.1992	676								756.07	0.99776		756.07	0.99352
						38.2189	231		38.2189	671								754.141	0.99774		754.141	0.99392
						38.2387	231		38.2387	671								752.212	0.99772		752.212	0.99424
						38.2584	232		38.2584	669								750.283	0.99772		750.283	0.99433
						38.2782	235		38.2782	667								748.355	0.99775		748.355	0.99406
						38.298	234		38.298	667								746.426	0.99783		746.426	0.99363
						38.3177	238		38.3177	666								744.497	0.99791		744.497	0.99343
						38.3375	238		38.3375	661								742.568	0.99804		742.568	0.99352
						38.3572	235		38.3572	662								740.64	0.99821		740.64	0.99363
						38.377	234		38.377	663								738.711	0.99838		738.711	0.99355
						38.3968	233		38.3968	665								736.782	0.99853		736.782	0.99326
						38.4165	233		38.4165	667								734.853	0.9987		734.853	0.99299
						38.4363	232		38.4363	666								732.925	0.99882		732.925	0.99285
						38.456	235		38.456	663								730.996	0.99884		730.996	0.99273
						38.4758	234		38.4758	666								729.067	0.99886		729.067	0.9925
						38.4956	234		38.4956	663								727.138	0.99897		727.138	0.99221
						38.5153	234		38.5153	664								725.21	0.9991		725.21	0.992
						38.5351	238		38.5351	664								723.281	0.99915		723.281	0.99189
						38.5549	238		38.5549	665								721.352	0.99917		721.352	0.99186
						38.5746	238		38.5746	664								719.423	0.9993		719.423	0.99202
						38.5944	239		38.5944	662								717.495	0.99953		717.495	0.9925
						38.6141	241		38.6141	662								715.566	0.99976		715.566	0.99309
						38.6339	242		38.6339	657								713.637	0.99994		713.637	0.99347
						38.6537	243		38.6537	657								711.708	1		711.708	0.99344
						38.6734	239		38.6734	659								709.78	0.99999		709.78	0.99312
						38.6932	242		38.6932	659								707.851	0.99994		707.851	0.99269
						38.7129	242		38.7129	660								705.922	0.99992		705.922	0.99236
						38.7327	242		38.7327	658								703.993	0.99995		703.993	0.99234
						38.7525	241		38.7525	656								702.065	0.99996		702.065	0.99267
						38.7722	245		38.7722	650								700.136	0.99992		700.136	0.99312
						38.792	246		38.792	651								698.207	0.99986		698.207	0.99331
						38.8118	251		38.8118	652								696.278	0.99977		696.278	0.99292
						38.8315	252		38.8315	652								694.35	0.99966		694.35	0.99206
						38.8513	252		38.8513	651								692.421	0.99952		692.421	0.9913
						38.871	250		38.871	652								690.492	0.99942		690.492	0.99098
						38.8908	249		38.8908	654								688.563	0.99948		688.563	0.9909
						38.9106	249		38.9106	653								686.635	0.9996		686.635	0.99077
						38.9303	251		38.9303	652								684.706	0.99962		684.706	0.99066
						38.9501	250		38.9501	649								682.777	0.99954		682.777	0.99067
						38.9698	252		38.9698	648								680.848	0.99945		680.848	0.99074
						38.9896	248		38.9896	647								678.92	0.99932		678.92	0.99086
						39.0094	248		39.0094	645								676.991	0.99918		676.991	0.99097
						39.0291	244		39.0291	647								675.062	0.99911		675.062	0.99107
						39.0489	244		39.0489	642								673.133	0.99905		673.133	0.99119
						39.0686	245		39.0686	639								671.205	0.99881		671.205	0.99126
						39.0884	246		39.0884	637								669.276	0.99834		669.276	0.99106
						39.1082	245		39.1082	639								667.347	0.99828		667.347	0.99119
						39.1279	246		39.1279	638								665.418	0.99864		665.418	0.99206
						39.1477	242		39.1477	637								663.49	0.99878		663.49	0.99273
						39.1675	238		39.1675	638								661.561	0.99872		661.561	0.99308
						39.1872	237		39.1872	640								659.632	0.99862		659.632	0.99338
						39.207	239		39.207	641								657.703	0.99854		657.703	0.9937
						39.2267	244		39.2267	642								655.775	0.99841		655.775	0.99383
						39.2465	244		39.2465	643								653.846	0.99835		653.846	0.99351
						39.2663	244		39.2663	642								651.917	0.99841		651.917	0.99284
						39.286	244		39.286	641								649.988	0.99844		649.988	0.99231
						39.3058	241		39.3058	641								648.06	0.99841		648.06	0.99219
						39.3255	239		39.3255	643								646.131	0.99847		646.131	0.99225
						39.3453	242		39.3453	642								644.202	0.99854		644.202	0.99228
						39.3651	244		39.3651	640								642.273	0.99853		642.273	0.99227
						39.3848	241		39.3848	641								640.345	0.99859		640.345	0.99217
						39.4046	241		39.4046	641								638.416	0.99857		638.416	0.99232
						39.4243	239		39.4243	638								636.487	0.99831		636.487	0.99307
						39.4441	241		39.4441	637								634.558	0.99819		634.558	0.99385
						39.4639	238		39.4639	638								632.63	0.99813		632.63	0.99398
						39.4836	239		39.4836	638								630.701	0.99771		630.701	0.99385
						39.5034	243		39.5034	636								628.772	0.99735		628.772	0.9942
						39.5232	247		39.5232	636								626.843	0.99758		626.843	0.99503
						39.5429	252		39.5429	635								624.915	0.99805		624.915	0.99578
						39.5627	250		39.5627	632								622.986	0.9983		622.986	0.99609
						39.5825	251		39.5825	628								621.057	0.9986		621.057	0.99622
						39.6022	251		39.6022	626								619.128	0.9991		619.128	0.99672
						39.622	250		39.622	627								617.2	0.99927		617.2	0.99753
						39.6417	249		39.6417	628								615.271	0.99901		615.271	0.99782
						39.6615	251		39.6615	628								613.342	0.99915		613.342	0.9974
						39.6812	249		39.6812	632								611.413	0.99975		611.413	0.99706
						39.701	245		39.701	633								609.485	1		609.485	0.99709
						39.7208	243		39.7208	635								607.556	1		607.556	0.9974
						39.7405	244		39.7405	635								605.627	0.99992		605.627	0.99807
						39.7603	245		39.7603	638								603.698	1.00001		603.698	0.99884
						39.7801	245		39.7801	639								601.77	1.00001		601.77	0.99938
						39.7998	249		39.7998	637								599.841	1		599.841	1
						39.8196	248		39.8196	637
						39.8393	249		39.8393	635
						39.8591	249		39.8591	634
						39.8789	247		39.8789	632
						39.8986	248		39.8986	631
						39.9184	247		39.9184	633
						39.9382	246		39.9382	633
						39.9579	246		39.9579	632
						39.9777	246		39.9777	633
						39.9974	249		39.9974	634
						40.0172	247		40.0172	630
						40.037	249		40.037	633
						40.0567	250		40.0567	633
						40.0765	252		40.0765	634
						40.0962	252		40.0962	636
						40.116	247		40.116	638
						40.1358	244		40.1358	637
						40.1555	243		40.1555	637
						40.1753	240		40.1753	639
						40.1951	240		40.1951	639
						40.2148	236		40.2148	641
						40.2346	233		40.2346	642
						40.2543	232		40.2543	641
						40.2741	233		40.2741	641
						40.2939	234		40.2939	644
						40.3136	238		40.3136	640
						40.3334	237		40.3334	638
						40.3531	239		40.3531	640
						40.3729	237		40.3729	640
						40.3927	239		40.3927	640
						40.4124	237		40.4124	640
						40.4322	237		40.4322	640
						40.4519	243		40.4519	637
						40.4717	242		40.4717	638
						40.4915	242		40.4915	636
						40.5112	241		40.5112	636
						40.531	241		40.531	636
						40.5508	240		40.5508	635
						40.5705	243		40.5705	635
						40.5903	245		40.5903	635
						40.61	247		40.61	634
						40.6298	246		40.6298	628
						40.6496	247		40.6496	628
						40.6693	246		40.6693	629
						40.6891	243		40.6891	630
						40.7088	243		40.7088	630
						40.7286	244		40.7286	631
						40.7484	246		40.7484	634
						40.7681	245		40.7681	634
						40.7879	241		40.7879	636
						40.8077	235		40.8077	637
						40.8274	232		40.8274	639
						40.8472	236		40.8472	641
						40.8669	235		40.8669	641
						40.8867	238		40.8867	643
						40.9065	239		40.9065	642
						40.9262	243		40.9262	639
						40.946	241		40.946	635
						40.9657	242		40.9657	636
						40.9855	240		40.9855	636
						41.0053	241		41.0053	635
						41.025	246		41.025	636
						41.0448	249		41.0448	634
						41.0645	250		41.0645	634
						41.0843	249		41.0843	631
						41.1041	247		41.1041	630
						41.1238	241		41.1238	630
						41.1436	239		41.1436	630
						41.1634	242		41.1634	629
						41.1831	241		41.1831	627
						41.2029	241		41.2029	626
						41.2226	241		41.2226	624
						41.2424	239		41.2424	623
						41.2622	234		41.2622	624
						41.2819	233		41.2819	627
						41.3017	234		41.3017	630
						41.3214	236		41.3214	633
						41.3412	239		41.3412	638
						41.361	240		41.361	639
						41.3807	242		41.3807	640
						41.4005	244		41.4005	640
						41.4203	247		41.4203	641
						41.44	246		41.44	640
						41.4598	249		41.4598	640
						41.4795	256		41.4795	637
						41.4993	254		41.4993	636
						41.5191	255		41.5191	635
						41.5388	253		41.5388	633
						41.5586	252		41.5586	633
						41.5784	252		41.5784	633
						41.5981	252		41.5981	635
						41.6179	251		41.6179	636
						41.6376	247		41.6376	637
						41.6574	245		41.6574	638
						41.6771	244		41.6771	637
						41.6969	242		41.6969	636
						41.7167	244		41.7167	639
						41.7364	243		41.7364	640
						41.7562	242		41.7562	639
						41.776	243		41.776	642
						41.7957	243		41.7957	643
						41.8155	244		41.8155	640
						41.8353	242		41.8353	641
						41.855	242		41.855	639
						41.8748	243		41.8748	636
						41.8945	243		41.8945	635
						41.9143	245		41.9143	636
						41.934	247		41.934	634
						41.9538	247		41.9538	635
						41.9736	249		41.9736	633
						41.9933	249		41.9933	633
						42.0131	250		42.0131	633
						42.0329	252		42.0329	636
						42.0526	253		42.0526	637
						42.0724	256		42.0724	638
						42.0921	255		42.0921	641
						42.1119	254		42.1119	638
						42.1317	256		42.1317	638
						42.1514	249		42.1514	636
						42.1712	250		42.1712	631
						42.191	249		42.191	626
						42.2107	250		42.2107	627
						42.2305	252		42.2305	628
						42.2502	248		42.2502	629
						42.27	246		42.27	630
						42.2898	245		42.2898	630
						42.3095	244		42.3095	632
						42.3293	245		42.3293	633
						42.349	248		42.349	633
						42.3688	251		42.3688	634
						42.3886	254		42.3886	634
						42.4083	253		42.4083	633
						42.4281	250		42.4281	633
						42.4479	251		42.4479	636
						42.4676	247		42.4676	632
						42.4874	246		42.4874	631
						42.5071	246		42.5071	631
						42.5269	247		42.5269	633
						42.5467	243		42.5467	634
						42.5664	239		42.5664	636
						42.5862	239		42.5862	637
						42.6059	237		42.6059	641
						42.6257	240		42.6257	640
						42.6455	241		42.6455	638
						42.6652	243		42.6652	636
						42.685	240		42.685	637
						42.7047	242		42.7047	634
						42.7245	247		42.7245	635
						42.7443	246		42.7443	637
						42.764	248		42.764	635
						42.7838	251		42.7838	633
						42.8036	254		42.8036	630
						42.8233	256		42.8233	628
						42.8431	261		42.8431	631
						42.8628	263		42.8628	633
						42.8826	263		42.8826	635
						42.9024	267		42.9024	636
						42.9221	267		42.9221	639
						42.9419	270		42.9419	639
						42.9616	265		42.9616	638
						42.9814	259		42.9814	640
						43.0012	257		43.0012	642
						43.0209	257		43.0209	641
						43.0407	256		43.0407	641
						43.0605	255		43.0605	641
						43.0802	255		43.0802	634
						43.1	257		43.1	631
						43.1197	257		43.1197	628
						43.1395	257		43.1395	630
						43.1593	262		43.1593	633
						43.179	264		43.179	634
						43.1988	263		43.1988	634
						43.2185	267		43.2185	634
						43.2383	267		43.2383	638
						43.2581	266		43.2581	638
						43.2778	261		43.2778	643
						43.2976	258		43.2976	647
						43.3173	256		43.3173	649
						43.3371	256		43.3371	651
						43.3569	257		43.3569	654
						43.3766	259		43.3766	656
						43.3964	262		43.3964	654
						43.4162	266		43.4162	655
						43.4359	269		43.4359	660
						43.4557	273		43.4557	664
						43.4754	278		43.4754	671
						43.4952	282		43.4952	679
						43.515	291		43.515	686
						43.5347	300		43.5347	695
						43.5545	312		43.5545	708
						43.5742	323		43.5742	719
						43.594	338		43.594	733
						43.6138	355		43.6138	739
						43.6335	374		43.6335	743
						43.6533	399		43.6533	747
						43.6731	424		43.6731	747
						43.6928	445		43.6928	741
						43.7126	470		43.7126	735
						43.7323	488		43.7323	728
						43.7521	503		43.7521	719
						43.7719	516		43.7719	708
						43.7916	518		43.7916	700
						43.8114	516		43.8114	692
						43.8312	511		43.8312	685
						43.8509	496		43.8509	679
						43.8707	478		43.8707	676
						43.8904	456		43.8904	672
						43.9102	438		43.9102	666
						43.9299	415		43.9299	660
						43.9497	398		43.9497	656
						43.9695	380		43.9695	654
						43.9892	362		43.9892	654
						44.009	344		44.009	650
						44.0288	336		44.0288	652
						44.0485	329		44.0485	652
						44.0683	322		44.0683	648
						44.0881	317		44.0881	646
						44.1078	308		44.1078	643
						44.1276	302		44.1276	639
						44.1473	294		44.1473	638
						44.1671	286		44.1671	635
						44.1868	281		44.1868	633
						44.2066	279		44.2066	629
						44.2264	277		44.2264	628
						44.2461	275		44.2461	628
						44.2659	271		44.2659	629
						44.2857	265		44.2857	633
						44.3054	261		44.3054	637
						44.3252	264		44.3252	639
						44.3449	264		44.3449	642
						44.3647	263		44.3647	644
						44.3845	257		44.3845	643
						44.4042	253		44.4042	643
						44.424	252		44.424	641
						44.4438	250		44.4438	639
[truncated: 1,799 more rows]

## Sheet: Figure 3a-c, e, f
Figure 3a				Figure 3b				Figure 3c				Figure 3e				Figure 3f
Different liquids	Contact angle (°)	Error bar		Different liquids	Contact angle (°)	Error bar		Ψp ×103 (mJ-1/2 m)	Contact angle (°)	Error bar		Ψd ×103 (mJ-1/2 m)	Contact angle (°)	Error bar		CCl4 Contact angel (°)	FM Contact angel (°)
Water	2	0		Water	152.433	3.10054		0	145.333	1.6358		64.6194	152.433	3.10054		0	137.4	ref. 28
Formamide	2	0		Formamide	147.75	2.27541		20.286	134.767	3.88501		107.672	147.75	2.27541		0	132.4	ref. 29
Ethylene glycol	2	0		Ethylene glycol	145.8	1.45688		22.6225	143.867	3.04398		112.191	145.8	1.45688		0	149.7	ref. 30
N,N-dimethylformamide	2	0		N,N-dimethylformamide	142.167	3.1394		47.4816	142.583	1.05987		136.364	141.517	5.46039		1	1	ref. 35
Dimethyl sulfoxide	2	0		Dimethyl sulfoxide	141.517	5.46039		53.4005	144.183	4.52889		137.533	142.167	3.1394		2	1	ref. 36
Nitromethane	145	2.39113		Nitromethane	139.7	1.11692		64.2824	0	0		139.031	144.233	4.93009		30	145.5	ref. 31
N-Methyl pyrrolidone	138.85	7.57875		N-Methyl pyrrolidone	138.3	3.95822		71.8954	145	2.39113		148.341	139.7	1.11692		116.3	135.3	ref. 29
1,4-Dioxane	145	2.34467		1,4-Dioxane	137.583	3.51509		75.1534	0	0		166.66	60.3333	6.90097		134.8	0	This work (FS-SSM)
Toluene	144.183	4.52889		Toluene	2	0		90.8104	0	0		179.888	0	0		0	147.75	This work (PR-SSM)
Cyclohexane	145.333	1.6358		Cyclohexane	2	0		92.0972	0	0		191.378	0	0
Dodecane	145.667	2.33041		Dodecane	2	0		97.8265	0	0		233.126	0	0
Dichloromethane	132.917	1.42507		Dichloromethane	2	0
Dichloroethane	142.583	1.05987		Dichloroethane	60.3333	6.90097
Tetrachloromethane	134.767	3.88501		Tetrachloromethane	2	0
Diiodomethane	143.867	3.04398		Diiodomethane	144.233	4.93009

## Sheet: Figure 4b, c, e, f
Figure 4b					Figure 4c	Blocked phase: DOD		Blocked phase: CYH		Blocked phase: DCM			Figure 4e					Figure 4f	Blocked phase: FM		Blocked phase: EG		Blocked phase: H2O
Separated phase	Blocked phase	Separation efficiency (%)	Error bar		Separated phase	Permeation flux (L m-2 h-1)	Error bar	Permeation flux (L m-2 h-1)	Error bar	Permeation flux (L m-2 h-1)	Error bar		Blocked phase	Separated phase	Separation efficiency (%)	Error bar		Separated phase	Permeation flux (L m-2 h-1)	Error bar	Permeation flux (L m-2 h-1)	Error bar	Permeation flux (L m-2 h-1)	Error bar
FM	DOD	98.9214	0.52818		FM	3368.77	218.516	3562.3	389.533	2938.88	63.167		FM	DOD	97.9379	1.13249		DOD	4503.26	607.122	2237.05	119.097	2642.57	141.605
FM	CYH	99.513	0.1487		EG	1298.33	44.4361	1129.66	16.7484	928.211	35.3181		FM	CYH	96.1945	1.4011		CYH	4917.54	149.733	3533.19	177.538	4371.46	231.778
FM	DCM	97.749	1.74626		H2O	5444.02	379.524	3992.5	155.089	3969.12	151.215		FM	DCM	96.3722	2.84987		DCM	5523.56	86.0463	4617.15	61.8881	5682.68	119.843
EG	DOD	99.3997	0.70618										EG	DOD	98.2896	0.65698
EG	CYH	98.7685	0.38961										EG	CYH	97.3971	0.33574
EG	DCM	98.427	1.19685										EG	DCM	96.2252	1.34693
H2O	DOD	97.6662	0.7509										H2O	DOD	97.7735	0.499
H2O	CYH	99.0086	0.39496										H2O	CYH	97.8841	0.59101
H2O	DCM	96.6925	2.39081										H2O	DCM	95.5913	0.96494

## Sheet: Figure 5c-h
Figure 5c			Figure 5d			Figure 5e				Figure 5f			Figure 5g			Figure 5h
Operating time (min)	Phenol content (ppm)		Operating time (min)	Phenol content (ppm)			Traditional back extraction	In-situ back extraction		Operating time (min)	Phenol content (ppm)		Operating time (min)	Phenol content (ppm)			Extraction efficiency (%)	Water content (ppm)
1	375.037		1	539.262		Back extraction efficiency (%)	74.9924	81.3006		1	2921.84		1	551.214		In-situ	69.7806	369.3
2	674.991		2	541.282		Separation efficiency (%)	99.9925	99.9977		2	1926.84		2	605.049		Traditional	71.8197	1584.1
3	791.076		3	554.515		Volume recovery (%)	95.2	98.2143		3	989.417		3	667.718
4	642.552		4	567.492						4	1006.75		4	641.116
5	528.81		5	583.289						5	1027.62		5	639.563
6	467.664		6	606.798						6	950.097		6	608.544
7	407.709		7	616.263						7	951.311		7	761.65
8	401.78		8	623.707

## Sheet: Supplementary Figure 2
Supplementary Figure 2
Size (nm)
42.86
41.89
41.37
32.54
49.61
40.86
40.33
37.7
43.5
40.84
44.9
48.18
41.71
50.28
45.56
42.93
39.38
48.68
43.11
52.98
44.81
40.78
43.21
48.26
51.07
44.05
51.75
44.99
41.24
56.87
46.5
53.25
45.02
47.75
45.5
47.08
49.5
52.04
46.77
46.27
47.79
44.4
51.42
59.44
53.68
51.74
57.4
58.47
42.01
51.43
47.38
55.4
44.94
45.88
43.04
63.54
60.84
55.23
42.15
53.86
50.51
48.69
37.6
60.44
63.14
54.75
46.9
45.6
49.57
55.98
50.42
43.27
52.11
48.03
47.76
37.4
38.58
46.71
40.53
49.54

## Sheet: Supplementary Figure 8
Supplementary Figure 8
TiO2			After assembly
Wavenumber (cm-1)	Transmittance (a.u.)		Wavenumber (cm-1)	Transmittance (a.u.)
3596.97	1		3996.37	1
3595.05	1		3994.44	0.99998
3593.12	1		3992.51	0.99992
3591.19	1		3990.58	0.99988
3589.26	1		3988.65	0.99986
3587.33	1		3986.72	0.99981
3585.4	0.99999		3984.79	0.9998
3583.47	0.99999		3982.87	0.99985
3581.55	0.99999		3980.94	0.99986
3579.62	0.99999		3979.01	0.99981
3577.69	0.99996		3977.08	0.99979
3575.76	0.9999		3975.15	0.99986
3573.83	0.99983		3973.22	0.99993
3571.9	0.99973		3971.29	0.99994
3569.97	0.99963		3969.36	0.99991
3568.04	0.99951		3967.44	0.99989
3566.12	0.99938		3965.51	0.99985
3564.19	0.99924		3963.58	0.99981
3562.26	0.99911		3961.65	0.99978
3560.33	0.99898		3959.72	0.99981
3558.4	0.99886		3957.79	0.99988
3556.47	0.99875		3955.86	0.99993
3554.54	0.99865		3953.93	0.99992
3552.62	0.99854		3952.01	0.99989
3550.69	0.9984		3950.08	0.99988
3548.76	0.99822		3948.15	0.99989
3546.83	0.99801		3946.22	0.99987
3544.9	0.99778		3944.29	0.99986
3542.97	0.99752		3942.36	0.99991
3541.04	0.99726		3940.43	0.99996
3539.11	0.997		3938.5	0.99996
3537.19	0.99675		3936.58	0.99989
3535.26	0.99651		3934.65	0.99976
3533.33	0.99629		3932.72	0.99969
3531.4	0.99609		3930.79	0.99969
3529.47	0.99592		3928.86	0.99969
3527.54	0.99578		3926.93	0.99969
3525.61	0.99566		3925	0.99975
3523.69	0.99555		3923.07	0.99979
3521.76	0.99545		3921.15	0.99976
3519.83	0.99534		3919.22	0.99976
3517.9	0.99522		3917.29	0.99981
3515.97	0.9951		3915.36	0.99985
3514.04	0.99497		3913.43	0.99986
3512.11	0.99483		3911.5	0.99984
3510.18	0.99468		3909.57	0.99979
3508.26	0.99452		3907.64	0.99973
3506.33	0.99434		3905.72	0.99971
3504.4	0.99415		3903.79	0.99977
3502.47	0.99394		3901.86	0.9998
3500.54	0.99373		3899.93	0.99983
3498.61	0.99351		3898	0.9999
3496.68	0.99331		3896.07	0.99986
3494.76	0.99312		3894.14	0.99968
3492.83	0.99294		3892.21	0.99963
3490.9	0.99278		3890.29	0.99973
3488.97	0.99264		3888.36	0.99971
3487.04	0.99252		3886.43	0.99968
3485.11	0.99242		3884.5	0.99975
3483.18	0.99231		3882.57	0.99978
3481.25	0.9922		3880.64	0.99982
3479.33	0.9921		3878.71	0.99983
3477.4	0.99198		3876.78	0.99975
3475.47	0.99186		3874.86	0.99972
3473.54	0.99173		3872.93	0.99974
3471.61	0.99159		3871	0.99979
3469.68	0.99145		3869.07	0.99987
3467.75	0.99131		3867.14	0.9998
3465.83	0.99118		3865.21	0.99968
3463.9	0.99105		3863.28	0.99969
3461.97	0.99094		3861.35	0.99974
3460.04	0.99084		3859.43	0.9997
3458.11	0.99075		3857.5	0.99952
3456.18	0.99065		3855.57	0.99935
3454.25	0.99053		3853.64	0.9996
3452.32	0.99039		3851.71	0.99998
3450.4	0.99024		3849.78	1
3448.47	0.99006		3847.85	0.99986
3446.54	0.98985		3845.93	0.99973
3444.61	0.98962		3844	0.99965
3442.68	0.98938		3842.07	0.99953
3440.75	0.98914		3840.14	0.99938
3438.82	0.98892		3838.21	0.99942
3436.89	0.98871		3836.28	0.99961
3434.97	0.98853		3834.35	0.9997
3433.04	0.98839		3832.42	0.9997
3431.11	0.98829		3830.5	0.99967
3429.18	0.98821		3828.57	0.99964
3427.25	0.98817		3826.64	0.99964
3425.32	0.98813		3824.71	0.99953
3423.39	0.9881		3822.78	0.99937
3421.47	0.98806		3820.85	0.99944
3419.54	0.988		3818.92	0.99959
3417.61	0.98791		3816.99	0.99972
3415.68	0.9878		3815.07	0.99987
3413.75	0.98768		3813.14	0.99984
3411.82	0.98755		3811.21	0.99969
3409.89	0.98742		3809.28	0.99957
3407.96	0.98729		3807.35	0.99956
3406.04	0.98716		3805.42	0.99952
3404.11	0.98705		3803.49	0.99944
3402.18	0.98694		3801.56	0.99958
3400.25	0.98684		3799.64	0.99973
3398.32	0.98675		3797.71	0.99968
3396.39	0.98667		3795.78	0.99968
3394.46	0.9866		3793.85	0.99968
3392.54	0.98651		3791.92	0.99962
3390.61	0.98643		3789.99	0.99959
3388.68	0.98633		3788.06	0.99959
3386.75	0.98623		3786.13	0.99956
3384.82	0.98613		3784.21	0.9995
3382.89	0.98604		3782.28	0.99945
3380.96	0.98594		3780.35	0.99949
3379.03	0.98584		3778.42	0.99961
3377.11	0.98574		3776.49	0.99967
3375.18	0.98564		3774.56	0.9996
3373.25	0.98555		3772.63	0.99944
3371.32	0.98546		3770.7	0.99934
3369.39	0.98538		3768.78	0.99942
3367.46	0.9853		3766.85	0.99952
3365.53	0.98523		3764.92	0.99953
3363.61	0.98515		3762.99	0.99947
3361.68	0.98508		3761.06	0.99939
3359.75	0.985		3759.13	0.9994
3357.82	0.98492		3757.2	0.99941
3355.89	0.98483		3755.27	0.99928
3353.96	0.98473		3753.35	0.99906
3352.03	0.98463		3751.42	0.99913
3350.1	0.98453		3749.49	0.99941
3348.18	0.98442		3747.56	0.9994
3346.25	0.98432		3745.63	0.99932
3344.32	0.98423		3743.7	0.99941
3342.39	0.98416		3741.77	0.99935
3340.46	0.98411		3739.84	0.9991
3338.53	0.98407		3737.92	0.99886
3336.6	0.98404		3735.99	0.99881
3334.68	0.98401		3734.06	0.99895
3332.75	0.984		3732.13	0.99902
3330.82	0.98397		3730.2	0.99896
3328.89	0.98393		3728.27	0.99885
3326.96	0.98388		3726.34	0.99882
3325.03	0.98381		3724.41	0.99889
3323.1	0.98372		3722.49	0.99896
3321.17	0.98362		3720.56	0.99904
3319.25	0.98351		3718.63	0.99917
3317.32	0.98339		3716.7	0.99923
3315.39	0.98327		3714.77	0.99913
3313.46	0.98315		3712.84	0.99897
3311.53	0.98305		3710.91	0.99899
3309.6	0.98295		3708.98	0.99902
3307.67	0.98286		3707.06	0.99894
3305.75	0.98278		3705.13	0.99884
3303.82	0.9827		3703.2	0.99884
3301.89	0.98263		3701.27	0.99893
3299.96	0.98255		3699.34	0.99894
3298.03	0.98248		3697.41	0.99885
3296.1	0.98241		3695.48	0.99874
3294.17	0.98234		3693.55	0.99866
3292.24	0.98228		3691.63	0.99873
3290.32	0.98221		3689.7	0.99905
3288.39	0.98213		3687.77	0.99938
3286.46	0.98205		3685.84	0.99942
3284.53	0.98197		3683.91	0.9993
3282.6	0.98189		3681.98	0.99918
3280.67	0.9818		3680.05	0.99907
3278.74	0.98171		3678.12	0.99892
3276.82	0.98161		3676.2	0.99898
3274.89	0.9815		3674.27	0.99924
3272.96	0.9814		3672.34	0.99926
3271.03	0.9813		3670.41	0.99925
3269.1	0.98121		3668.48	0.9994
3267.17	0.98113		3666.55	0.99946
3265.24	0.98107		3664.62	0.99941
3263.31	0.98101		3662.69	0.99937
3261.39	0.98096		3660.77	0.99933
3259.46	0.98091		3658.84	0.99923
3257.53	0.98087		3656.91	0.99919
3255.6	0.98082		3654.98	0.9992
3253.67	0.98078		3653.05	0.99908
3251.74	0.98075		3651.12	0.99892
3249.81	0.9807		3649.19	0.99902
3247.88	0.98066		3647.26	0.99921
3245.96	0.98061		3645.34	0.9992
3244.03	0.98055		3643.41	0.99912
3242.1	0.9805		3641.48	0.99909
3240.17	0.98045		3639.55	0.9991
3238.24	0.9804		3637.62	0.99903
3236.31	0.98036		3635.69	0.99887
3234.38	0.9803		3633.76	0.99872
3232.46	0.98024		3631.83	0.99859
3230.53	0.98018		3629.91	0.99857
3228.6	0.98011		3627.98	0.99871
3226.67	0.98005		3626.05	0.99872
3224.74	0.98		3624.12	0.99864
3222.81	0.97996		3622.19	0.99859
3220.88	0.97993		3620.26	0.99863
3218.95	0.9799		3618.33	0.99875
3217.03	0.97987		3616.4	0.9988
3215.1	0.97985		3614.48	0.99879
3213.17	0.97983		3612.55	0.9988
3211.24	0.97983		3610.62	0.99877
3209.31	0.97983		3608.69	0.99874
3207.38	0.97984		3606.76	0.99875
3205.45	0.97984		3604.83	0.99876
3203.53	0.97984		3602.9	0.99873
3201.6	0.97983		3600.97	0.99866
3199.67	0.97983		3599.05	0.99858
3197.74	0.97983		3597.12	0.9985
3195.81	0.97983		3595.19	0.99851
3193.88	0.97984		3593.26	0.99859
3191.95	0.97984		3591.33	0.99858
3190.02	0.97983		3589.4	0.99853
3188.1	0.97982		3587.47	0.9986
3186.17	0.9798		3585.54	0.99869
3184.24	0.97978		3583.62	0.99866
3182.31	0.97978		3581.69	0.9986
3180.38	0.97978		3579.76	0.9986
3178.45	0.97979		3577.83	0.99864
3176.52	0.97981		3575.9	0.99867
3174.6	0.97982		3573.97	0.99866
3172.67	0.97984		3572.04	0.99862
3170.74	0.97986		3570.11	0.99854
3168.81	0.97988		3568.19	0.99852
3166.88	0.97991		3566.26	0.99861
3164.95	0.97995		3564.33	0.99867
3163.02	0.97998		3562.4	0.99864
3161.09	0.98		3560.47	0.99859
3159.17	0.98003		3558.54	0.99855
3157.24	0.98005		3556.61	0.9985
3155.31	0.98008		3554.68	0.99846
3153.38	0.98012		3552.76	0.99846
3151.45	0.98016		3550.83	0.99845
3149.52	0.9802		3548.9	0.99842
3147.59	0.98024		3546.97	0.99841
3145.67	0.98027		3545.04	0.99841
3143.74	0.98029		3543.11	0.99838
3141.81	0.98031		3541.18	0.99835
3139.88	0.98032		3539.25	0.9983
3137.95	0.98033		3537.33	0.99828
3136.02	0.98034		3535.4	0.99828
3134.09	0.98035		3533.47	0.99827
3132.16	0.98035		3531.54	0.99827
3130.24	0.98036		3529.61	0.99827
3128.31	0.98037		3527.68	0.99825
3126.38	0.98038		3525.75	0.99822
3124.45	0.9804		3523.82	0.99816
3122.52	0.98042		3521.9	0.99812
3120.59	0.98044		3519.97	0.99813
3118.66	0.98046		3518.04	0.99816
3116.74	0.98048		3516.11	0.99816
3114.81	0.98051		3514.18	0.99811
3112.88	0.98053		3512.25	0.99805
3110.95	0.98056		3510.32	0.99804
3109.02	0.98058		3508.39	0.99802
3107.09	0.9806		3506.47	0.99794
3105.16	0.98063		3504.54	0.99789
3103.23	0.98066		3502.61	0.99793
3101.31	0.9807		3500.68	0.99796
3099.38	0.98075		3498.75	0.99792
3097.45	0.98081		3496.82	0.99788
3095.52	0.98086		3494.89	0.9979
3093.59	0.98092		3492.96	0.99793
3091.66	0.98099		3491.04	0.9979
3089.73	0.98106		3489.11	0.99785
3087.81	0.98113		3487.18	0.99781
3085.88	0.98119		3485.25	0.99779
3083.95	0.98125		3483.32	0.99777
3082.02	0.9813		3481.39	0.99771
3080.09	0.98133		3479.46	0.99763
3078.16	0.98136		3477.53	0.9976
3076.23	0.98138		3475.61	0.99761
3074.3	0.98141		3473.68	0.99762
3072.38	0.98145		3471.75	0.99761
3070.45	0.98149		3469.82	0.99758
3068.52	0.98153		3467.89	0.99753
3066.59	0.98158		3465.96	0.99749
3064.66	0.98163		3464.03	0.99744
3062.73	0.98169		3462.1	0.9974
3060.8	0.98175		3460.18	0.99738
3058.88	0.98182		3458.25	0.99739
3056.95	0.98187		3456.32	0.99739
3055.02	0.98192		3454.39	0.99736
3053.09	0.98196		3452.46	0.99728
3051.16	0.982		3450.53	0.99721
3049.23	0.98205		3448.6	0.99719
3047.3	0.9821		3446.67	0.9972
3045.37	0.98216		3444.75	0.99719
3043.45	0.98224		3442.82	0.99713
3041.52	0.98232		3440.89	0.99708
3039.59	0.98241		3438.96	0.99709
3037.66	0.98251		3437.03	0.99712
3035.73	0.98261		3435.1	0.99713
3033.8	0.98272		3433.17	0.99713
3031.87	0.98283		3431.24	0.99711
3029.94	0.98294		3429.32	0.99708
3028.02	0.98303		3427.39	0.99705
3026.09	0.98312		3425.46	0.99705
3024.16	0.98321		3423.53	0.99703
3022.23	0.98331		3421.6	0.99699
3020.3	0.98341		3419.67	0.99697
3018.37	0.98352		3417.74	0.99696
3016.44	0.98363		3415.81	0.99691
3014.52	0.98375		3413.89	0.99685
3012.59	0.98387		3411.96	0.99682
3010.66	0.98399		3410.03	0.99681
3008.73	0.98411		3408.1	0.9968
3006.8	0.98424		3406.17	0.99678
3004.87	0.98437		3404.24	0.99678
3002.94	0.9845		3402.31	0.99676
3001.01	0.98462		3400.38	0.99667
2999.09	0.98472		3398.46	0.99662
2997.16	0.98481		3396.53	0.99664
2995.23	0.9849		3394.6	0.99667
2993.3	0.98498		3392.67	0.99666
2991.37	0.98507		3390.74	0.99665
2989.44	0.98514		3388.81	0.99664
2987.51	0.98522		3386.88	0.99662
2985.59	0.98529		3384.95	0.99658
2983.66	0.98535		3383.03	0.99652
2981.73	0.98542		3381.1	0.9965
2979.8	0.98548		3379.17	0.99647
2977.87	0.98556		3377.24	0.99646
2975.94	0.98563		3375.31	0.99648
2974.01	0.9857		3373.38	0.99648
2972.08	0.98576		3371.45	0.99645
2970.16	0.98581		3369.52	0.99642
2968.23	0.98584		3367.6	0.99641
2966.3	0.98586		3365.67	0.99642
2964.37	0.98588		3363.74	0.99642
2962.44	0.98589		3361.81	0.99637
2960.51	0.98591		3359.88	0.99635
2958.58	0.98592		3357.95	0.99638
2956.66	0.98594		3356.02	0.99639
2954.73	0.98597		3354.09	0.9964
2952.8	0.986		3352.17	0.99641
2950.87	0.98604		3350.24	0.99637
2948.94	0.9861		3348.31	0.9963
2947.01	0.98616		3346.38	0.99626
2945.08	0.98621		3344.45	0.99625
2943.15	0.98627		3342.52	0.99624
2941.23	0.98632		3340.59	0.99622
2939.3	0.98636		3338.66	0.99621
2937.37	0.98641		3336.74	0.99622
2935.44	0.98645		3334.81	0.99621
2933.51	0.98649		3332.88	0.9962
2931.58	0.98654		3330.95	0.99616
2929.65	0.98659		3329.02	0.9961
2927.73	0.98665		3327.09	0.9961
2925.8	0.98671		3325.16	0.99613
2923.87	0.98679		3323.23	0.99615
2921.94	0.98687		3321.31	0.99613
2920.01	0.98696		3319.38	0.99612
2918.08	0.98705		3317.45	0.9961
2916.15	0.98713		3315.52	0.99607
2914.22	0.98722		3313.59	0.99605
2912.3	0.9873		3311.66	0.99603
2910.37	0.98739		3309.73	0.99599
2908.44	0.98747		3307.8	0.99595
2906.51	0.98755		3305.88	0.99593
2904.58	0.98763		3303.95	0.99592
2902.65	0.9877		3302.02	0.99588
2900.72	0.98776		3300.09	0.99583
2898.8	0.98781		3298.16	0.99582
2896.87	0.98787		3296.23	0.99586
2894.94	0.98793		3294.3	0.99589
2893.01	0.98798		3292.37	0.99587
2891.08	0.98803		3290.45	0.99583
2889.15	0.98808		3288.52	0.99576
2887.22	0.98813		3286.59	0.9957
2885.29	0.98817		3284.66	0.99567
2883.37	0.98821		3282.73	0.99567
2881.44	0.98826		3280.8	0.99568
2879.51	0.98831		3278.87	0.99569
2877.58	0.98835		3276.94	0.99569
2875.65	0.9884		3275.02	0.99568
2873.72	0.98843		3273.09	0.99566
2871.79	0.98847		3271.16	0.99563
2869.87	0.9885		3269.23	0.99558
2867.94	0.98854		3267.3	0.99553
2866.01	0.98859		3265.37	0.9955
2864.08	0.98863		3263.44	0.99551
2862.15	0.98868		3261.51	0.99551
2860.22	0.98872		3259.59	0.99552
2858.29	0.98876		3257.66	0.99553
2856.36	0.98881		3255.73	0.99552
2854.44	0.98885		3253.8	0.99549
2852.51	0.98889		3251.87	0.99548
2850.58	0.98893		3249.94	0.99547
2848.65	0.98897		3248.01	0.99546
2846.72	0.98901		3246.08	0.99548
2844.79	0.98904		3244.16	0.99551
2842.86	0.98907		3242.23	0.99551
2840.94	0.98911		3240.3	0.99549
2839.01	0.98914		3238.37	0.99544
2837.08	0.98919		3236.44	0.99539
2835.15	0.98923		3234.51	0.99537
2833.22	0.98928		3232.58	0.99537
2831.29	0.98934		3230.65	0.99538
2829.36	0.9894		3228.73	0.9954
2827.43	0.98946		3226.8	0.99539
2825.51	0.98953		3224.87	0.99538
2823.58	0.9896		3222.94	0.9954
2821.65	0.98966		3221.01	0.99542
2819.72	0.98972		3219.08	0.99541
2817.79	0.98978		3217.15	0.99539
2815.86	0.98983		3215.22	0.99536
2813.93	0.98987		3213.3	0.99533
2812	0.9899		3211.37	0.99532
2810.08	0.98993		3209.44	0.99535
2808.15	0.98996		3207.51	0.99536
2806.22	0.98999		3205.58	0.99535
2804.29	0.99002		3203.65	0.99536
2802.36	0.99005		3201.72	0.99538
2800.43	0.99008		3199.79	0.99537
2798.5	0.99012		3197.87	0.99535
2796.58	0.99016		3195.94	0.9953
2794.65	0.99021		3194.01	0.99522
2792.72	0.99025		3192.08	0.99517
2790.79	0.9903		3190.15	0.99518
2788.86	0.99035		3188.22	0.99521
2786.93	0.9904		3186.29	0.99525
2785	0.99046		3184.36	0.99527
2783.07	0.99051		3182.44	0.99521
2781.15	0.99056		3180.51	0.99516
2779.22	0.99061		3178.58	0.99516
2777.29	0.99066		3176.65	0.99515
2775.36	0.99071		3174.72	0.99512
2773.43	0.99075		3172.79	0.9951
2771.5	0.99079		3170.86	0.99508
2769.57	0.99083		3168.93	0.99508
2767.65	0.99087		3167.01	0.9951
2765.72	0.9909		3165.08	0.99512
2763.79	0.99094		3163.15	0.99512
2761.86	0.99098		3161.22	0.99509
2759.93	0.99103		3159.29	0.99502
2758	0.99108		3157.36	0.99496
2756.07	0.99114		3155.43	0.99495
2754.14	0.9912		3153.5	0.99497
2752.22	0.99125		3151.58	0.995
2750.29	0.9913		3149.65	0.995
2748.36	0.99134		3147.72	0.995
2746.43	0.99138		3145.79	0.99499
2744.5	0.99141		3143.86	0.99498
2742.57	0.99144		3141.93	0.99496
2740.64	0.99146		3140	0.99496
2738.72	0.99148		3138.07	0.99494
2736.79	0.99151		3136.15	0.99489
2734.86	0.99154		3134.22	0.99485
2732.93	0.99158		3132.29	0.99487
2731	0.99163		3130.36	0.99491
2729.07	0.99169		3128.43	0.99493
2727.14	0.99175		3126.5	0.99492
2725.21	0.99181		3124.57	0.99491
2723.29	0.99187		3122.64	0.9949
2721.36	0.99192		3120.72	0.99491
2719.43	0.99196		3118.79	0.99492
2717.5	0.992		3116.86	0.99494
2715.57	0.99203		3114.93	0.99493
2713.64	0.99205		3113	0.99491
2711.71	0.99207		3111.07	0.99493
2709.79	0.99208		3109.14	0.99494
2707.86	0.9921		3107.21	0.99495
2705.93	0.99212		3105.29	0.99494
2704	0.99214		3103.36	0.99494
2702.07	0.99217		3101.43	0.99492
2700.14	0.9922		3099.5	0.9949
2698.21	0.99223		3097.57	0.99491
2696.28	0.99226		3095.64	0.99496
2694.36	0.99229		3093.71	0.99501
2692.43	0.99232		3091.78	0.99502
2690.5	0.99235		3089.86	0.99502
2688.57	0.99238		3087.93	0.99501
2686.64	0.99242		3086	0.99503
2684.71	0.99246		3084.07	0.99507
2682.78	0.9925		3082.14	0.99507
2680.86	0.99255		3080.21	0.99504
2678.93	0.9926		3078.28	0.99501
2677	0.99266		3076.35	0.99498
2675.07	0.99272		3074.43	0.99496
2673.14	0.99277		3072.5	0.99496
2671.21	0.99281		3070.57	0.99499
2669.28	0.99283		3068.64	0.995
2667.35	0.99284		3066.71	0.99497
2665.43	0.99284		3064.78	0.99493
2663.5	0.99281		3062.85	0.99489
2661.57	0.99277		3060.92	0.99488
2659.64	0.99272		3059	0.99488
2657.71	0.99266		3057.07	0.99488
2655.78	0.99259		3055.14	0.99488
2653.85	0.99253		3053.21	0.99487
2651.93	0.99246		3051.28	0.99487
2650	0.99241		3049.35	0.99487
2648.07	0.99236		3047.42	0.99488
2646.14	0.99231		3045.49	0.99488
2644.21	0.99227		3043.57	0.99488
2642.28	0.99223		3041.64	0.99486
2640.35	0.9922		3039.71	0.99486
2638.42	0.99216		3037.78	0.99491
2636.5	0.99214		3035.85	0.99497
2634.57	0.99211		3033.92	0.99497
2632.64	0.99209		3031.99	0.99494
2630.71	0.99207		3030.06	0.99491
2628.78	0.99204		3028.14	0.9949
2626.85	0.99203		3026.21	0.9949
2624.92	0.99201		3024.28	0.99493
2622.99	0.992		3022.35	0.99497
2621.07	0.99198		3020.42	0.99499
2619.14	0.99197		3018.49	0.995
2617.21	0.99195		3016.56	0.99502
2615.28	0.99193		3014.63	0.99505
2613.35	0.99192		3012.71	0.99509
2611.42	0.9919		3010.78	0.99511
2609.49	0.99189		3008.85	0.99509
2607.57	0.99188		3006.92	0.99507
2605.64	0.99187		3004.99	0.99505
2603.71	0.99187		3003.06	0.99507
2601.78	0.99186		3001.13	0.99507
2599.85	0.99186		2999.2	0.99505
2597.92	0.99185		2997.28	0.995
2595.99	0.99185		2995.35	0.99498
2594.06	0.99184		2993.42	0.99498
2592.14	0.99183		2991.49	0.99493
2590.21	0.99181		2989.56	0.99483
2588.28	0.9918		2987.63	0.99473
2586.35	0.99179		2985.7	0.99466
2584.42	0.99177		2983.77	0.99463
2582.49	0.99177		2981.85	0.99459
2580.56	0.99178		2979.92	0.99448
2578.64	0.9918		2977.99	0.99431
2576.71	0.99182		2976.06	0.9941
2574.78	0.99185		2974.13	0.99389
2572.85	0.99189		2972.2	0.99368
2570.92	0.99192		2970.27	0.99345
2568.99	0.99194		2968.34	0.99319
2567.06	0.99196		2966.42	0.99292
2565.13	0.99197		2964.49	0.99267
2563.21	0.99198		2962.56	0.99243
2561.28	0.99197		2960.63	0.99222
2559.35	0.99196		2958.7	0.99207
2557.42	0.99195		2956.77	0.99197
2555.49	0.99194		2954.84	0.99193
2553.56	0.99194		2952.91	0.992
2551.63	0.99195		2950.99	0.99217
2549.71	0.99197		2949.06	0.99238
2547.78	0.99201		2947.13	0.99256
2545.85	0.99204		2945.2	0.99269
2543.92	0.99208		2943.27	0.99276
2541.99	0.99212		2941.34	0.99276
2540.06	0.99215		2939.41	0.99273
2538.13	0.99217		2937.48	0.99268
2536.2	0.99219		2935.56	0.99262
2534.28	0.9922		2933.63	0.99254
2532.35	0.99221		2931.7	0.99243
2530.42	0.99221		2929.77	0.99234
2528.49	0.99221		2927.84	0.99224
2526.56	0.99221		2925.91	0.99214
2524.63	0.99222		2923.98	0.99206
2522.7	0.99223		2922.05	0.99203
2520.78	0.99225		2920.13	0.99201
2518.85	0.99228		2918.2	0.99202
2516.92	0.99231		2916.27	0.99211
2514.99	0.99234		2914.34	0.9923
2513.06	0.99237		2912.41	0.99257
2511.13	0.99241		2910.48	0.99283
2509.2	0.99244		2908.55	0.99303
2507.27	0.99246		2906.62	0.99314
2505.35	0.99248		2904.7	0.99322
2503.42	0.99249		2902.77	0.99329
2501.49	0.99249		2900.84	0.99338
2499.56	0.99249		2898.91	0.99349
2497.63	0.99248		2896.98	0.99359
2495.7	0.99249		2895.05	0.99366
2493.77	0.99249		2893.12	0.99372
2491.85	0.9925		2891.19	0.99379
2489.92	0.99251		2889.27	0.99386
2487.99	0.99253		2887.34	0.99392
2486.06	0.99256		2885.41	0.99397
2484.13	0.99259		2883.48	0.99399
2482.2	0.99262		2881.55	0.99397
2480.27	0.99266		2879.62	0.99392
2478.34	0.99269		2877.69	0.99384
2476.42	0.99271		2875.76	0.99377
2474.49	0.99272		2873.84	0.99369
2472.56	0.99272		2871.91	0.99365
2470.63	0.99271		2869.98	0.99362
2468.7	0.99269		2868.05	0.99362
2466.77	0.99267		2866.12	0.99366
2464.84	0.99265		2864.19	0.99375
2462.92	0.99263		2862.26	0.99383
2460.99	0.99261		2860.33	0.99389
2459.06	0.99259		2858.41	0.99395
2457.13	0.99257		2856.48	0.99397
2455.2	0.99256		2854.55	0.99396
2453.27	0.99256		2852.62	0.99394
2451.34	0.99257		2850.69	0.99395
2449.41	0.99259		2848.76	0.99407
2447.49	0.99262		2846.83	0.99431
2445.56	0.99266		2844.9	0.9946
2443.63	0.9927		2842.98	0.99485
2441.7	0.99274		2841.05	0.99506
2439.77	0.99278		2839.12	0.99525
2437.84	0.99282		2837.19	0.99542
2435.91	0.99286		2835.26	0.99557
2433.99	0.99289		2833.33	0.99569
2432.06	0.99292		2831.4	0.99578
2430.13	0.99294		2829.47	0.99586
2428.2	0.99295		2827.55	0.99593
2426.27	0.99296		2825.62	0.996
2424.34	0.99296		2823.69	0.99605
2422.41	0.99296		2821.76	0.99609
2420.48	0.99296		2819.83	0.99616
2418.56	0.99296		2817.9	0.99623
2416.63	0.99296		2815.97	0.99627
2414.7	0.99295		2814.04	0.99629
2412.77	0.99295		2812.12	0.99633
2410.84	0.99294		2810.19	0.9964
2408.91	0.99293		2808.26	0.99644
2406.98	0.99293		2806.33	0.99649
2405.05	0.99292		2804.4	0.99655
2403.13	0.99291		2802.47	0.9966
2401.2	0.99289		2800.54	0.99664
2399.27	0.99288		2798.61	0.99668
2397.34	0.99287		2796.69	0.99669
2395.41	0.99286		2794.76	0.99669
2393.48	0.99285		2792.83	0.99671
2391.55	0.99284		2790.9	0.99676
2389.63	0.99283		2788.97	0.99681
2387.7	0.99282		2787.04	0.99685
2385.77	0.99281		2785.11	0.99686
2383.84	0.9928		2783.18	0.99686
2381.91	0.99279		2781.26	0.99688
2379.98	0.99278		2779.33	0.99692
2378.05	0.99277		2777.4	0.99697
2376.12	0.99276		2775.47	0.99702
2374.2	0.99275		2773.54	0.99706
2372.27	0.99274		2771.61	0.99707
2370.34	0.99273		2769.68	0.99708
2368.41	0.99271		2767.75	0.99709
2366.48	0.9927		2765.83	0.99712
2364.55	0.99269		2763.9	0.99715
2362.62	0.99268		2761.97	0.99718
2360.7	0.99267		2760.04	0.99719
2358.77	0.99266		2758.11	0.99718
2356.84	0.99265		2756.18	0.99717
2354.91	0.99264		2754.25	0.99718
2352.98	0.99263		2752.32	0.99719
2351.05	0.99262		2750.4	0.99722
2349.12	0.99261		2748.47	0.99725
2347.19	0.9926		2746.54	0.99727
2345.27	0.99259		2744.61	0.99728
2343.34	0.99258		2742.68	0.99729
2341.41	0.99257		2740.75	0.99733
2339.48	0.99256		2738.82	0.99735
2337.55	0.99255		2736.89	0.99735
2335.62	0.99254		2734.97	0.99733
2333.69	0.99253		2733.04	0.99735
2331.77	0.99252		2731.11	0.99738
2329.84	0.99251		2729.18	0.99739
2327.91	0.9925		2727.25	0.99739
2325.98	0.99249		2725.32	0.99741
2324.05	0.99248		2723.39	0.99744
2322.12	0.99247		2721.46	0.99747
2320.19	0.99246		2719.54	0.9975
2318.26	0.99245		2717.61	0.99753
2316.34	0.99244		2715.68	0.99756
2314.41	0.99243		2713.75	0.99758
2312.48	0.99242		2711.82	0.9976
2310.55	0.9924		2709.89	0.99762
2308.62	0.99239		2707.96	0.99764
2306.69	0.99238		2706.03	0.99764
2304.76	0.99237		2704.11	0.99762
2302.84	0.99236		2702.18	0.99763
2300.91	0.99235		2700.25	0.99766
2298.98	0.99234		2698.32	0.99769
2297.05	0.99233		2696.39	0.99771
2295.12	0.99232		2694.46	0.99771
2293.19	0.99231		2692.53	0.99772
2291.26	0.9923		2690.6	0.99774
2289.33	0.99229		2688.68	0.99777
2287.41	0.99228		2686.75	0.99778
2285.48	0.99227		2684.82	0.99777
2283.55	0.99226		2682.89	0.99777
2281.62	0.99225		2680.96	0.99777
2279.69	0.99224		2679.03	0.99778
2277.76	0.99223		2677.1	0.9978
2275.83	0.99222		2675.17	0.9978
2273.91	0.99221		2673.25	0.9978
2271.98	0.9922		2671.32	0.99783
2270.05	0.99219		2669.39	0.99786
2268.12	0.99218		2667.46	0.99789
2266.19	0.99217		2665.53	0.99789
2264.26	0.99216		2663.6	0.99787
2262.33	0.99215		2661.67	0.99783
2260.4	0.99214		2659.74	0.99778
2258.48	0.99213		2657.82	0.99776
2256.55	0.99211		2655.89	0.99774
2254.62	0.99208		2653.96	0.99772
2252.69	0.99206		2652.03	0.99771
2250.76	0.99203		2650.1	0.9977
2248.83	0.99201		2648.17	0.99769
2246.9	0.992		2646.24	0.99767
2244.98	0.99199		2644.31	0.99764
2243.05	0.99199		2642.39	0.99762
2241.12	0.992		2640.46	0.99761
2239.19	0.99201		2638.53	0.99759
2237.26	0.99202		2636.6	0.99756
2235.33	0.99204		2634.67	0.99754
2233.4	0.99207		2632.74	0.99753
2231.47	0.99209		2630.81	0.99753
2229.55	0.99212		2628.88	0.99752
2227.62	0.99214		2626.96	0.99749
2225.69	0.99216		2625.03	0.99747
2223.76	0.99218		2623.1	0.99746
2221.83	0.99219		2621.17	0.99745
2219.9	0.99222		2619.24	0.99744
2217.97	0.99224		2617.31	0.99745
2216.05	0.99227		2615.38	0.99747
2214.12	0.99229		2613.45	0.99749
2212.19	0.9923		2611.53	0.99748
2210.26	0.99229		2609.6	0.99746
2208.33	0.99228		2607.67	0.99744
2206.4	0.99225		2605.74	0.99741
2204.47	0.99222		2603.81	0.99741
2202.54	0.99218		2601.88	0.99744
2200.62	0.99214		2599.95	0.99748
2198.69	0.9921		2598.02	0.9975
2196.76	0.99207		2596.1	0.99751
2194.83	0.99206		2594.17	0.99752
2192.9	0.99208		2592.24	0.99755
2190.97	0.99213		2590.31	0.99756
2189.04	0.9922		2588.38	0.99752
2187.11	0.99228		2586.45	0.99746
2185.19	0.99236		2584.52	0.99744
2183.26	0.99241		2582.59	0.99746
2181.33	0.99243		2580.67	0.99751
2179.4	0.99242		2578.74	0.99755
2177.47	0.99238		2576.81	0.99755
2175.54	0.99232		2574.88	0.99754
2173.61	0.99226		2572.95	0.99755
2171.69	0.99221		2571.02	0.99758
2169.76	0.99219		2569.09	0.99761
2167.83	0.99222		2567.16	0.99761
2165.9	0.9923		2565.24	0.99757
2163.97	0.99245		2563.31	0.99755
2162.04	0.99265		2561.38	0.99753
2160.11	0.99289		2559.45	0.99752
2158.18	0.99315		2557.52	0.99753
2156.26	0.99338		2555.59	0.99758
2154.33	0.99356		2553.66	0.99762
2152.4	0.99368		2551.73	0.99765
2150.47	0.99374		2549.81	0.99766
2148.54	0.99374		2547.88	0.99764
2146.61	0.9937		2545.95	0.99762
2144.68	0.99363		2544.02	0.9976
2142.76	0.99354		2542.09	0.99758
2140.83	0.99344		2540.16	0.99757
2138.9	0.99335		2538.23	0.9976
2136.97	0.99328		2536.3	0.99765
2135.04	0.99321		2534.38	0.99769
2133.11	0.99316		2532.45	0.99769
2131.18	0.99311		2530.52	0.99769
2129.25	0.99306		2528.59	0.9977
2127.33	0.99299		2526.66	0.99775
2125.4	0.9929		2524.73	0.99779
2123.47	0.99279		2522.8	0.99781
2121.54	0.99268		2520.87	0.99779
2119.61	0.99257		2518.95	0.99775
2117.68	0.99247		2517.02	0.99773
2115.75	0.99239		2515.09	0.99776
2113.83	0.99234		2513.16	0.9978
2111.9	0.99231		2511.23	0.9978
2109.97	0.99229		2509.3	0.99774
2108.04	0.9923		2507.37	0.99771
2106.11	0.99232		2505.44	0.99774
2104.18	0.99235		2503.52	0.99779
2102.25	0.99238		2501.59	0.99782
2100.32	0.9924		2499.66	0.99782
2098.4	0.99241		2497.73	0.99781
2096.47	0.9924		2495.8	0.99784
2094.54	0.99237		2493.87	0.99787
2092.61	0.99234		2491.94	0.99789
2090.68	0.9923		2490.01	0.99791
2088.75	0.99225		2488.09	0.99793
2086.82	0.99221		2486.16	0.99792
2084.9	0.99218		2484.23	0.99791
2082.97	0.99216		2482.3	0.99793
2081.04	0.99215		2480.37	0.99793
2079.11	0.99216		2478.44	0.9979
2077.18	0.9922		2476.51	0.99788
2075.25	0.99225		2474.58	0.9979
2073.32	0.99232		2472.66	0.99795
2071.39	0.99238		2470.73	0.99796
2069.47	0.99243		2468.8	0.99794
2067.54	0.99244		2466.87	0.99791
2065.61	0.99243		2464.94	0.99791
2063.68	0.99239		2463.01	0.99794
2061.75	0.99232		2461.08	0.99797
2059.82	0.99223		2459.15	0.99798
2057.89	0.99212		2457.23	0.99795
2055.97	0.99201		2455.3	0.99795
2054.04	0.9919		2453.37	0.99795
2052.11	0.99182		2451.44	0.99794
2050.18	0.99178		2449.51	0.99792
2048.25	0.99179		2447.58	0.99791
2046.32	0.99187		2445.65	0.99793
2044.39	0.99198		2443.72	0.99797
2042.46	0.99214		2441.8	0.99802
2040.54	0.99231		2439.87	0.99803
2038.61	0.99249		2437.94	0.99802
2036.68	0.99266		2436.01	0.99802
2034.75	0.99282		2434.08	0.99801
2032.82	0.99294		2432.15	0.99801
2030.89	0.99303		2430.22	0.998
2028.96	0.99307		2428.29	0.99799
2027.04	0.99307		2426.37	0.99799
2025.11	0.99304		2424.44	0.99798
2023.18	0.993		2422.51	0.99798
2021.25	0.99297		2420.58	0.99797
2019.32	0.99295		2418.65	0.99797
2017.39	0.99294		2416.72	0.99796
2015.46	0.99296		2414.79	0.99796
2013.53	0.99299		2412.86	0.99795
2011.61	0.99303		2410.94	0.99795
2009.68	0.99309		2409.01	0.99794
2007.75	0.99316		2407.08	0.99794
2005.82	0.99323		2405.15	0.99793
2003.89	0.99328		2403.22	0.99793
2001.96	0.9933		2401.29	0.99792
2000.03	0.99327		2399.36	0.99792
1998.11	0.99321		2397.43	0.99791
1996.18	0.9931		2395.51	0.99791
1994.25	0.99297		2393.58	0.9979
1992.32	0.99282		2391.65	0.99789
1990.39	0.99268		2389.72	0.99789
1988.46	0.99255		2387.79	0.99788
1986.53	0.99244		2385.86	0.99788
1984.6	0.99235		2383.93	0.99787
1982.68	0.99231		2382	0.99787
1980.75	0.99232		2380.08	0.99786
1978.82	0.99238		2378.15	0.99786
1976.89	0.9925		2376.22	0.99785
1974.96	0.99265		2374.29	0.99785
1973.03	0.99281		2372.36	0.99784
1971.1	0.99296		2370.43	0.99784
1969.17	0.99309		2368.5	0.99783
1967.25	0.99319		2366.57	0.99783
1965.32	0.99327		2364.65	0.99782
1963.39	0.99332		2362.72	0.99782
1961.46	0.99335		2360.79	0.99781
1959.53	0.99336		2358.86	0.99781
1957.6	0.99334		2356.93	0.9978
1955.67	0.99331		2355	0.9978
1953.75	0.99328		2353.07	0.99779
1951.82	0.99325		2351.14	0.99778
1949.89	0.99323		2349.22	0.99778
1947.96	0.99322		2347.29	0.99777
1946.03	0.99323		2345.36	0.99777
1944.1	0.99323		2343.43	0.99776
1942.17	0.99323		2341.5	0.99776
1940.24	0.99322		2339.57	0.99775
1938.32	0.99322		2337.64	0.99775
1936.39	0.99321		2335.71	0.99774
1934.46	0.99321		2333.79	0.99774
1932.53	0.99322		2331.86	0.99773
1930.6	0.99322		2329.93	0.99773
1928.67	0.99322		2328	0.99772
1926.74	0.99321		2326.07	0.99772
1924.82	0.9932		2324.14	0.99771
1922.89	0.99318		2322.21	0.99771
1920.96	0.99317		2320.28	0.9977
1919.03	0.99315		2318.36	0.9977
1917.1	0.99312		2316.43	0.99769
1915.17	0.99308		2314.5	0.99768
1913.24	0.99304		2312.57	0.99768
1911.31	0.99301		2310.64	0.99767
1909.39	0.99298		2308.71	0.99767
1907.46	0.99297		2306.78	0.99766
1905.53	0.99296		2304.85	0.99766
1903.6	0.99297		2302.93	0.99765
1901.67	0.99299		2301	0.99765
1899.74	0.99302		2299.07	0.99764
1897.81	0.99304		2297.14	0.99764
1895.89	0.99306		2295.21	0.99763
1893.96	0.99307		2293.28	0.99763
1892.03	0.99307		2291.35	0.99762
1890.1	0.99307		2289.42	0.99762
1888.17	0.99307		2287.5	0.99761
1886.24	0.99307		2285.57	0.99761
1884.31	0.99307		2283.64	0.9976
1882.38	0.99308		2281.71	0.9976
1880.46	0.99311		2279.78	0.99759
1878.53	0.99315		2277.85	0.99758
1876.6	0.9932		2275.92	0.99758
1874.67	0.99325		2273.99	0.99757
1872.74	0.9933		2272.07	0.99757
1870.81	0.99334		2270.14	0.99756
1868.88	0.99336		2268.21	0.99756
1866.96	0.99336		2266.28	0.99755
1865.03	0.99334		2264.35	0.99755
1863.1	0.99331		2262.42	0.99754
1861.17	0.99329		2260.49	0.99754
1859.24	0.99326		2258.56	0.99755
1857.31	0.99324		2256.64	0.99759
1855.38	0.99323		2254.71	0.99763
1853.45	0.99324		2252.78	0.99759
1851.53	0.99326		2250.85	0.99755
1849.6	0.99331		2248.92	0.99758
1847.67	0.99336		2246.99	0.99763
1845.74	0.99342		2245.06	0.99762
1843.81	0.99347		2243.13	0.99761
1841.88	0.99352		2241.21	0.99761
1839.95	0.99355		2239.28	0.99761
1838.03	0.99357		2237.35	0.99764
1836.1	0.99358		2235.42	0.99769
1834.17	0.99359		2233.49	0.99773
1832.24	0.99359		2231.56	0.99768
1830.31	0.99359		2229.63	0.99761
1828.38	0.99358		2227.7	0.99764
1826.45	0.99355		2225.78	0.99773
1824.52	0.99353		2223.85	0.99773
1822.6	0.9935		2221.92	0.99761
1820.67	0.99347		2219.99	0.99746
1818.74	0.99345		2218.06	0.99742
1816.81	0.99343		2216.13	0.99746
1814.88	0.99342		2214.2	0.99748
1812.95	0.99343		2212.27	0.99745
1811.02	0.99345		2210.35	0.99741
1809.1	0.99348		2208.42	0.99745
1807.17	0.99353		2206.49	0.99754
1805.24	0.99359		2204.56	0.99762
1803.31	0.99366		2202.63	0.99768
1801.38	0.99372		2200.7	0.99769
1799.45	0.99376		2198.77	0.99762
1797.52	0.99378		2196.84	0.99752
1795.59	0.99379		2194.92	0.99745
1793.67	0.99378		2192.99	0.99736
1791.74	0.99376		2191.06	0.9973
1789.81	0.99374		2189.13	0.99733
1787.88	0.99371		2187.2	0.99741
1785.95	0.99369		2185.27	0.99749
1784.02	0.99368		2183.34	0.99755
1782.09	0.99369		2181.41	0.99755
1780.16	0.99371		2179.49	0.99747
1778.24	0.99374		2177.56	0.99737
1776.31	0.99377		2175.63	0.99735
1774.38	0.99379		2173.7	0.99742
1772.45	0.99379		2171.77	0.99739
1770.52	0.99377		2169.84	0.99723
1768.59	0.99374		2167.91	0.99716
1766.66	0.9937		2165.98	0.99726
1764.74	0.99366		2164.06	0.9973
1762.81	0.99363		2162.13	0.99714
1760.88	0.9936		2160.2	0.99728
1758.95	0.99359		2158.27	0.99793
1757.02	0.99359		2156.34	0.99838
1755.09	0.99362		2154.41	0.99829
1753.16	0.99368		2152.48	0.99811
1751.23	0.99375		2150.55	0.99806
1749.31	0.99383		2148.63	0.99805
1747.38	0.99388		2146.7	0.99803
1745.45	0.99389		2144.77	0.99804
1743.52	0.99387		2142.84	0.99818
1741.59	0.99381		2140.91	0.99834
1739.66	0.99372		2138.98	0.99837
1737.73	0.99362		2137.05	0.9983
1735.81	0.99351		2135.12	0.99831
1733.88	0.99338		2133.2	0.9984
1731.95	0.99324		2131.27	0.99847
1730.02	0.99309		2129.34	0.99846
1728.09	0.99295		2127.41	0.99841
1726.16	0.99282		2125.48	0.99835
1724.23	0.99272		2123.55	0.99835
1722.3	0.99264		2121.62	0.99838
1720.38	0.99258		2119.69	0.99837
1718.45	0.99253		2117.77	0.99828
1716.52	0.99247		2115.84	0.99815
1714.59	0.9924		2113.91	0.99807
1712.66	0.9923		2111.98	0.99805
1710.73	0.9922		2110.05	0.99806
1708.8	0.99209		2108.12	0.99811
1706.88	0.99198		2106.19	0.99812
1704.95	0.99185		2104.26	0.99804
1703.02	0.9917		2102.34	0.99798
1701.09	0.99152		2100.41	0.99803
1699.16	0.9913		2098.48	0.99812
1697.23	0.99105		2096.55	0.9982
1695.3	0.99077		2094.62	0.9983
1693.37	0.99048		2092.69	0.99834
1691.45	0.99019		2090.76	0.99827
1689.52	0.9899		2088.83	0.99818
1687.59	0.98961		2086.91	0.99815
1685.66	0.98929		2084.98	0.99813
1683.73	0.98895		2083.05	0.9981
1681.8	0.98857		2081.12	0.99808
1679.87	0.98817		2079.19	0.99809
1677.95	0.98776		2077.26	0.99809
1676.02	0.98734		2075.33	0.99805
1674.09	0.9869		2073.4	0.99802
1672.16	0.98646		2071.48	0.99804
1670.23	0.98602		2069.55	0.99805
1668.3	0.98559		2067.62	0.99802
1666.37	0.98516		2065.69	0.99794
1664.44	0.98477		2063.76	0.99791
1662.52	0.98441		2061.83	0.99794
1660.59	0.98409		2059.9	0.99797
1658.66	0.9838		2057.97	0.998
1656.73	0.98355		2056.05	0.99802
1654.8	0.98331		2054.12	0.99792
1652.87	0.98306		2052.19	0.99764
1650.94	0.98278		2050.26	0.99744
1649.02	0.98249		2048.33	0.99754
1647.09	0.98218		2046.4	0.99774
1645.16	0.98186		2044.47	0.99775
1643.23	0.98155		2042.54	0.99762
1641.3	0.98127		2040.62	0.99753
1639.37	0.98102		2038.69	0.99756
1637.44	0.98083		2036.76	0.99763
1635.51	0.98069		2034.83	0.99766
1633.59	0.98061		2032.9	0.99772
1631.66	0.98059		2030.97	0.99788
1629.73	0.98064		2029.04	0.99807
1627.8	0.98077		2027.11	0.99815
1625.87	0.98096		2025.19	0.99817
1623.94	0.98119		2023.26	0.99817
1622.01	0.98143		2021.33	0.9981
1620.09	0.98168		2019.4	0.99794
1618.16	0.98193		2017.47	0.99781
1616.23	0.98218		2015.54	0.99783
1614.3	0.98241		2013.61	0.99793
1612.37	0.98264		2011.68	0.99799
1610.44	0.98288		2009.76	0.99797
1608.51	0.98311		2007.83	0.99796
1606.58	0.98333		2005.9	0.99807
1604.66	0.98353		2003.97	0.99818
1602.73	0.98373		2002.04	0.99818
1600.8	0.98393		2000.11	0.99817
1598.87	0.98413		1998.18	0.99813
1596.94	0.98434		1996.25	0.99804
1595.01	0.98455		1994.33	0.998
1593.08	0.98478		1992.4	0.99802
1591.16	0.98501		1990.47	0.99802
1589.23	0.98526		1988.54	0.99799
1587.3	0.98551		1986.61	0.99795
1585.37	0.98575		1984.68	0.99794
1583.44	0.986		1982.75	0.99792
1581.51	0.98626		1980.82	0.99785
1579.58	0.98653		1978.9	0.99779
1577.65	0.98683		1976.97	0.9979
1575.73	0.98713		1975.04	0.99809
1573.8	0.98743		1973.11	0.99816
1571.87	0.98773		1971.18	0.99816
1569.94	0.98801		1969.25	0.99817
1568.01	0.98826		1967.32	0.99821
1566.08	0.9885		1965.39	0.99828
1564.15	0.98873		1963.47	0.99836
1562.22	0.98896		1961.54	0.99848
1560.3	0.98919		1959.61	0.99863
1558.37	0.9894		1957.68	0.99869
1556.44	0.98958		1955.75	0.99862
1554.51	0.98975		1953.82	0.99854
1552.58	0.9899		1951.89	0.99856
1550.65	0.99006		1949.96	0.99862
1548.72	0.99022		1948.04	0.99864
1546.8	0.99039		1946.11	0.99862
1544.87	0.99055		1944.18	0.99861
1542.94	0.9907		1942.25	0.99866
1541.01	0.99083		1940.32	0.99873
1539.08	0.99092		1938.39	0.99877
1537.15	0.99098		1936.46	0.99877
1535.22	0.99103		1934.53	0.99877
1533.29	0.99109		1932.61	0.99879
1531.37	0.99117		1930.68	0.99883
1529.44	0.99127		1928.75	0.99885
1527.51	0.99139		1926.82	0.99883
1525.58	0.99151		1924.89	0.99882
1523.65	0.99166		1922.96	0.99884
1521.72	0.9918		1921.03	0.99888
1519.79	0.99195		1919.11	0.99889
1517.87	0.99207		1917.18	0.99888
1515.94	0.99218		1915.25	0.9989
1514.01	0.99226		1913.32	0.99892
1512.08	0.99232		1911.39	0.99892
1510.15	0.99235		1909.46	0.99894
1508.22	0.99235		1907.53	0.99898
1506.29	0.99231		1905.6	0.99898
1504.36	0.99224		1903.68	0.99899
1502.44	0.99215		1901.75	0.99904
1500.51	0.99207		1899.82	0.99905
1498.58	0.992		1897.89	0.99902
1496.65	0.99193		1895.96	0.99902
1494.72	0.99186		1894.03	0.9991
1492.79	0.99181		1892.1	0.99918
1490.86	0.99176		1890.17	0.99921
1488.94	0.99172		1888.25	0.99918
1487.01	0.99167		1886.32	0.99915
1485.08	0.99162		1884.39	0.99916
1483.15	0.99159		1882.46	0.99918
1481.22	0.99157		1880.53	0.9992
1479.29	0.99157		1878.6	0.99922
1477.36	0.99158		1876.67	0.99923
1475.43	0.99159		1874.74	0.99922
1473.51	0.9916		1872.82	0.9992
1471.58	0.99161		1870.89	0.99917
1469.65	0.99162		1868.96	0.99919
1467.72	0.99164		1867.03	0.99926
1465.79	0.99166		1865.1	0.99932
1463.86	0.99168		1863.17	0.99935
1461.93	0.9917		1861.24	0.99936
1460.01	0.9917		1859.31	0.99937
1458.08	0.99167		1857.39	0.99938
1456.15	0.9916		1855.46	0.99942
1454.22	0.9915		1853.53	0.99946
1452.29	0.99139		1851.6	0.99951
1450.36	0.99128		1849.67	0.99952
1448.43	0.99119		1847.74	0.99951
1446.5	0.9911		1845.81	0.99948
1444.58	0.99102		1843.88	0.99948
1442.65	0.99096		1841.96	0.99951
1440.72	0.99093		1840.03	0.99956
1438.79	0.99093		1838.1	0.99958
1436.86	0.99098		1836.17	0.9996
1434.93	0.99104		1834.24	0.99962
1433	0.99112		1832.31	0.99963
1431.08	0.99121		1830.38	0.99964
1429.15	0.99131		1828.45	0.99964
1427.22	0.9914		1826.53	0.99962
1425.29	0.99149		1824.6	0.99965
1423.36	0.99157		1822.67	0.99971
1421.43	0.99164		1820.74	0.99979
1419.5	0.99172		1818.81	0.99987
1417.57	0.99178		1816.88	0.99992
1415.65	0.99184		1814.95	0.99993
1413.72	0.9919		1813.02	0.99989
1411.79	0.99197		1811.1	0.99987
1409.86	0.99206		1809.17	0.9999
1407.93	0.99215		1807.24	0.99994
1406	0.99225		1805.31	0.99992
1404.07	0.99235		1803.38	0.99988
1402.15	0.99244		1801.45	0.99985
1400.22	0.99252		1799.52	0.99985
1398.29	0.99259		1797.59	0.99988
1396.36	0.99265		1795.67	0.99988
1394.43	0.99268		1793.74	0.99985
1392.5	0.9927		1791.81	0.99984
1390.57	0.9927		1789.88	0.99989
1388.64	0.99268		1787.95	0.99995
1386.72	0.99266		1786.02	1
1384.79	0.99263		1784.09	1
1382.86	0.99261		1782.16	0.99997
1380.93	0.9926		1780.24	0.99996
1379	0.99261		1778.31	0.99998
1377.07	0.99262		1776.38	0.99999
1375.14	0.99263		1774.45	0.99997
1373.22	0.99264		1772.52	0.99997
1371.29	0.99265		1770.59	1
1369.36	0.99265		1768.66	1.00001
1367.43	0.99265		1766.73	1.00001
1365.5	0.99263		1764.81	1
1363.57	0.9926		1762.88	0.99997
1361.64	0.99256		1760.95	0.99991
1359.71	0.99251		1759.02	0.99984
1357.79	0.99246		1757.09	0.99975
1355.86	0.99242		1755.16	0.99963
1353.93	0.99237		1753.23	0.99945
1352	0.99234		1751.3	0.99912
1350.07	0.9923		1749.38	0.99865
1348.14	0.99228		1747.45	0.99814
1346.21	0.99225		1745.52	0.99755
1344.28	0.99222		1743.59	0.9968
1342.36	0.99218		1741.66	0.99594
1340.43	0.99214		1739.73	0.99505
1338.5	0.99209		1737.8	0.99437
1336.57	0.99203		1735.87	0.99395
1334.64	0.99197		1733.95	0.99371
1332.71	0.9919		1732.02	0.99378
1330.78	0.99183		1730.09	0.99411
1328.86	0.99177		1728.16	0.9946
1326.93	0.99171		1726.23	0.99518
1325	0.99165		1724.3	0.99579
1323.07	0.99161		1722.37	0.99636
1321.14	0.99157		1720.44	0.99678
1319.21	0.99153		1718.52	0.99713
1317.28	0.9915		1716.59	0.99755
1315.35	0.99147		1714.66	0.99789
1313.43	0.99144		1712.73	0.9981
1311.5	0.99142		1710.8	0.99822
1309.57	0.9914		1708.87	0.99831
1307.64	0.99139		1706.94	0.99836
1305.71	0.99138		1705.01	0.99839
1303.78	0.99138		1703.09	0.9984
1301.85	0.99139		1701.16	0.99838
1299.93	0.9914		1699.23	0.99834
1298	0.99142		1697.3	0.99831
1296.07	0.99145		1695.37	0.99828
1294.14	0.99149		1693.44	0.99823
1292.21	0.99153		1691.51	0.99813
1290.28	0.99157		1689.58	0.99799
1288.35	0.99162		1687.66	0.9978
1286.42	0.99167		1685.73	0.99755
1284.5	0.99172		1683.8	0.99725
1282.57	0.99178		1681.87	0.99708
1280.64	0.99184		1679.94	0.99694
1278.71	0.9919		1678.01	0.99675
1276.78	0.99196		1676.08	0.99648
1274.85	0.99202		1674.15	0.99617
1272.92	0.99208		1672.23	0.99588
1271	0.99214		1670.3	0.99555
1269.07	0.9922		1668.37	0.99521
1267.14	0.99225		1666.44	0.99493
1265.21	0.9923		1664.51	0.99461
1263.28	0.99234		1662.58	0.99422
1261.35	0.99239		1660.65	0.99383
1259.42	0.99242		1658.72	0.99345
1257.49	0.99245		1656.8	0.99304
1255.57	0.99248		1654.87	0.99252
1253.64	0.99249		1652.94	0.99171
1251.71	0.9925		1651.01	0.99108
1249.78	0.99251		1649.08	0.99059
1247.85	0.99251		1647.15	0.98992
1245.92	0.99251		1645.22	0.98926
1243.99	0.99251		1643.29	0.98876
1242.07	0.99251		1641.37	0.9883
1240.14	0.99251		1639.44	0.98783
1238.21	0.99251		1637.51	0.98737
1236.28	0.99252		1635.58	0.98698
1234.35	0.99253		1633.65	0.9868
1232.42	0.99254		1631.72	0.98672
1230.49	0.99255		1629.79	0.98669
1228.56	0.99256		1627.86	0.98677
1226.64	0.99258		1625.94	0.98696
1224.71	0.99258		1624.01	0.98729
1222.78	0.99259		1622.08	0.98779
1220.85	0.99259		1620.15	0.98823
1218.92	0.99259		1618.22	0.98872
1216.99	0.99258		1616.29	0.98948
1215.06	0.99257		1614.36	0.99022
1213.14	0.99256		1612.43	0.9908
1211.21	0.99254		1610.51	0.99138
1209.28	0.99252		1608.58	0.992
1207.35	0.99249		1606.65	0.99259
1205.42	0.99247		1604.72	0.99312
1203.49	0.99245		1602.79	0.99361
1201.56	0.99242		1600.86	0.99408
1199.63	0.9924		1598.93	0.99449
1197.71	0.99237		1597	0.99482
1195.78	0.99235		1595.08	0.99514
1193.85	0.99232		1593.15	0.99544
1191.92	0.9923		1591.22	0.9957
1189.99	0.99228		1589.29	0.99592
1188.06	0.99226		1587.36	0.99611
1186.13	0.99224		1585.43	0.99628
1184.21	0.99223		1583.5	0.99641
1182.28	0.99222		1581.57	0.99651
1180.35	0.99221		1579.65	0.9966
1178.42	0.9922		1577.72	0.99673
1176.49	0.99219		1575.79	0.99697
1174.56	0.99218		1573.86	0.99722
1172.63	0.99217		1571.93	0.99739
1170.7	0.99216		1570	0.99759
1168.78	0.99214		1568.07	0.99783
1166.85	0.99212		1566.14	0.99802
1164.92	0.99209		1564.22	0.99814
1162.99	0.99205		1562.29	0.99819
1161.06	0.99201		1560.36	0.9982
1159.13	0.99196		1558.43	0.99835
1157.2	0.99191		1556.5	0.99853
1155.28	0.99185		1554.57	0.99861
1153.35	0.9918		1552.64	0.99862
1151.42	0.99174		1550.71	0.99863
1149.49	0.99169		1548.79	0.99865
1147.56	0.99163		1546.86	0.99864
1145.63	0.99159		1544.93	0.99856
1143.7	0.99154		1543	0.99845
1141.77	0.9915		1541.07	0.99843
1139.85	0.99146		1539.14	0.99866
1137.92	0.99143		1537.21	0.99892
1135.99	0.9914		1535.28	0.99911
1134.06	0.99137		1533.36	0.99931
1132.13	0.99134		1531.43	0.99949
1130.2	0.99132		1529.5	0.99958
1128.27	0.9913		1527.57	0.99963
1126.34	0.99128		1525.64	0.99969
1124.42	0.99127		1523.71	0.99974
1122.49	0.99127		1521.78	0.99978
1120.56	0.99128		1519.85	0.99984
1118.63	0.99129		1517.93	0.99988
1116.7	0.99132		1516	0.99993
1114.77	0.99136		1514.07	0.99998
1112.84	0.9914		1512.14	1
1110.92	0.99145		1510.21	0.99999
1108.99	0.99151		1508.28	0.99993
1107.06	0.99157		1506.35	0.99987
1105.13	0.99164		1504.42	0.99986
1103.2	0.99171		1502.5	0.9998
1101.27	0.99178		1500.57	0.99964
1099.34	0.99186		1498.64	0.99938
1097.41	0.99194		1496.71	0.99902
1095.49	0.99203		1494.78	0.99866
1093.56	0.99212		1492.85	0.9983
1091.63	0.99222		1490.92	0.99786
1089.7	0.99233		1488.99	0.99738
1087.77	0.99243		1487.07	0.99709
1085.84	0.99253		1485.14	0.99695
1083.91	0.99263		1483.21	0.99684
1081.99	0.99271		1481.28	0.99673
1080.06	0.99277		1479.35	0.99661
1078.13	0.9928		1477.42	0.99646
1076.2	0.99281		1475.49	0.99624
1074.27	0.99279		1473.56	0.99593
1072.34	0.99274		1471.64	0.99563
1070.41	0.99267		1469.71	0.99541
1068.48	0.99257		1467.78	0.99521
1066.56	0.99246		1465.85	0.99499
1064.63	0.99233		1463.92	0.99483
1062.7	0.99221		1461.99	0.99475
1060.77	0.9921		1460.06	0.99469
1058.84	0.992		1458.13	0.99466
1056.91	0.99194		1456.21	0.99473
1054.98	0.9919		1454.28	0.99482
1053.06	0.99189		1452.35	0.99482
1051.13	0.99192		1450.42	0.99474
1049.2	0.99198		1448.49	0.99462
1047.27	0.99206		1446.56	0.99458
1045.34	0.99216		1444.63	0.99462
1043.41	0.99227		1442.7	0.99473
1041.48	0.99239		1440.78	0.99487
1039.55	0.9925		1438.85	0.99501
1037.63	0.99261		1436.92	0.99515
1035.7	0.9927		1434.99	0.9953
1033.77	0.99279		1433.06	0.99539
1031.84	0.99286		1431.13	0.99545
1029.91	0.99292		1429.2	0.9955
1027.98	0.99296		1427.27	0.99554
1026.05	0.99297		1425.35	0.99554
1024.13	0.99296		1423.42	0.99555
1022.2	0.99293		1421.49	0.99555
1020.27	0.99287		1419.56	0.99553
1018.34	0.99278		1417.63	0.99551
1016.41	0.99268		1415.7	0.9955
1014.48	0.99256		1413.77	0.99544
1012.55	0.99242		1411.84	0.99531
1010.62	0.99228		1409.92	0.99518
1008.7	0.99215		1407.99	0.99508
1006.77	0.99204		1406.06	0.99496
1004.84	0.99195		1404.13	0.99482
1002.91	0.9919		1402.2	0.9947
1000.98	0.99187		1400.27	0.99459
999.053	0.99188		1398.34	0.99449
997.124	0.99191		1396.41	0.99444
995.195	0.99195		1394.49	0.9945
993.266	0.99199		1392.56	0.99468
991.338	0.99204		1390.63	0.99483
989.409	0.99207		1388.7	0.9949
987.48	0.9921		1386.77	0.99495
985.552	0.99211		1384.84	0.99509
983.623	0.9921		1382.91	0.99534
981.694	0.99207		1380.98	0.99566
979.766	0.99201		1379.06	0.99602
977.837	0.99195		1377.13	0.99636
975.908	0.99187		1375.2	0.99661
973.98	0.99178		1373.27	0.99663
972.051	0.99171		1371.34	0.99626
970.122	0.99163		1369.41	0.9956
968.194	0.99158		1367.48	0.99508
966.265	0.99154		1365.55	0.99509
964.336	0.99154		1363.63	0.99564
962.408	0.99156		1361.7	0.9964
960.479	0.99162		1359.77	0.99697
958.55	0.99172		1357.84	0.99722
956.622	0.99184		1355.91	0.99721
954.693	0.99199		1353.98	0.99698
952.764	0.99215		1352.05	0.99665
950.836	0.99231		1350.12	0.9963
948.907	0.99246		1348.2	0.99595
946.978	0.99258		1346.27	0.99559
945.05	0.99267		1344.34	0.99523
943.121	0.99272		1342.41	0.99486
941.192	0.99273		1340.48	0.99444
939.264	0.99271		1338.55	0.99399
937.335	0.99264		1336.62	0.99358
935.406	0.99253		1334.69	0.99321
933.478	0.99239		1332.77	0.99283
931.549	0.99222		1330.84	0.99246
929.62	0.99204		1328.91	0.9921
927.692	0.99185		1326.98	0.99171
925.763	0.99167		1325.05	0.99127
923.834	0.9915		1323.12	0.99081
921.906	0.99137		1321.19	0.99049
919.977	0.99127		1319.26	0.99049
918.048	0.99123		1317.34	0.99083
916.12	0.99125		1315.41	0.99133
914.191	0.99136		1313.48	0.99179
912.262	0.99155		1311.55	0.99208
910.334	0.99184		1309.62	0.99218
908.405	0.99224		1307.69	0.99217
906.476	0.99273		1305.76	0.99214
904.548	0.99331		1303.83	0.9922
902.619	0.99397		1301.91	0.99241
900.69	0.99469		1299.98	0.99283
898.762	0.99546		1298.05	0.99346
896.833	0.99625		1296.12	0.99425
894.904	0.99706		1294.19	0.99509
892.976	0.99785		1292.26	0.99589
891.047	0.99858		1290.33	0.99656
889.118	0.9992		1288.4	0.99707
887.189	0.99966		1286.48	0.99741
885.261	0.99993		1284.55	0.9976
883.332	1		1282.62	0.99765
881.403	0.99992		1280.69	0.9976
879.475	0.99963		1278.76	0.9975
877.546	0.99916		1276.83	0.99737
875.617	0.99854		1274.9	0.99719
873.689	0.99781		1272.97	0.99689
871.76	0.99704		1271.05	0.99643
869.831	0.99627		1269.12	0.99584
867.903	0.99558		1267.19	0.99516
865.974	0.995		1265.26	0.9944
864.045	0.99458		1263.33	0.99355
862.117	0.99429		1261.4	0.99262
860.188	0.99408		1259.47	0.99163
858.259	0.99389		1257.54	0.99057
856.331	0.99368		1255.62	0.98947
854.402	0.99339		1253.69	0.98834
852.473	0.99296		1251.76	0.9872
850.545	0.99237		1249.83	0.98605
848.616	0.99157		1247.9	0.98494
846.687	0.99055		1245.97	0.98392
844.759	0.98932		1244.04	0.983
842.83	0.98788		1242.11	0.98213
840.901	0.98627		1240.19	0.98134
838.973	0.98453		1238.26	0.98066
837.044	0.9827		1236.33	0.98022
835.115	0.98083		1234.4	0.98013
833.187	0.97896		1232.47	0.98046
831.258	0.97709		1230.54	0.98121
829.329	0.97526		1228.61	0.98224
827.401	0.97349		1226.68	0.98331
825.472	0.97181		1224.76	0.98412
823.543	0.97023		1222.83	0.98447
821.615	0.96878		1220.9	0.98434
819.686	0.96745		1218.97	0.98388
817.757	0.96628		1217.04	0.98326
815.829	0.96526		1215.11	0.98267
813.9	0.96439		1213.18	0.9822
811.971	0.96367		1211.25	0.9819
810.043	0.9631		1209.33	0.9818
808.114	0.96267		1207.4	0.98189
806.185	0.96236		1205.47	0.98209
804.257	0.96218		1203.54	0.98229
802.328	0.9621		1201.61	0.98239
800.399	0.96212		1199.68	0.98234
798.471	0.96224		1197.75	0.98215
796.542	0.96243		1195.82	0.9819
794.613	0.9627		1193.9	0.98164
792.685	0.96303		1191.97	0.98146
790.756	0.96342		1190.04	0.98149
788.827	0.96385		1188.11	0.98187
786.899	0.96434		1186.18	0.98264
784.97	0.96487		1184.25	0.98368
783.041	0.96543		1182.32	0.98484
781.112	0.96602		1180.39	0.98599
779.184	0.96661		1178.47	0.98698
777.255	0.96722		1176.54	0.98767
775.326	0.96781		1174.61	0.98795
773.398	0.9684		1172.68	0.98783
771.469	0.96897		1170.75	0.98748
769.54	0.96951		1168.82	0.98708
767.612	0.97001		1166.89	0.98677
765.683	0.97048		1164.96	0.98655
763.754	0.9709		1163.04	0.98638
761.826	0.97127		1161.11	0.9862
759.897	0.97159		1159.18	0.98593
757.968	0.97187		1157.25	0.98539
756.04	0.97212		1155.32	0.98435
754.111	0.97234		1153.39	0.98254
752.182	0.97254		1151.46	0.97983
750.254	0.97273		1149.53	0.97646
748.325	0.97293		1147.61	0.9733
746.396	0.97316		1145.68	0.97147
744.468	0.97341		1143.75	0.97174
742.539	0.97371		1141.82	0.97411
740.61	0.97405		1139.89	0.9779
738.682	0.97444		1137.96	0.98216
736.753	0.97489		1136.03	0.98602
734.824	0.97541		1134.1	0.98895
732.896	0.97598		1132.18	0.9908
730.967	0.97661		1130.25	0.99159
729.038	0.9773		1128.32	0.99148
727.11	0.97805		1126.39	0.99085
725.181	0.97886		1124.46	0.99032
723.252	0.97972		1122.53	0.99043
721.324	0.98064		1120.6	0.99121
719.395	0.98162		1118.67	0.99227
717.466	0.98265		1116.75	0.99327
715.538	0.98372		1114.82	0.99403
713.609	0.98482		1112.89	0.99455
711.68	0.98592		1110.96	0.99489
709.752	0.987		1109.03	0.99509
707.823	0.98805		1107.1	0.99516
705.894	0.98904		1105.17	0.99512
703.966	0.98996		1103.24	0.99493
702.037	0.99077		1101.32	0.99451
700.108	0.99145		1099.39	0.99381
698.18	0.99198		1097.46	0.99294
696.251	0.99241		1095.53	0.99206
694.322	0.99272		1093.6	0.99142
692.394	0.99291		1091.67	0.99123
690.465	0.99299		1089.74	0.99156
688.536	0.99296		1087.81	0.99226
686.608	0.99284		1085.89	0.99307
684.679	0.99265		1083.96	0.99378
682.75	0.99241		1082.03	0.99422
680.822	0.99215		1080.1	0.99427
678.893	0.99188		1078.17	0.99399
676.964	0.99161		1076.24	0.99373
675.035	0.99136		1074.31	0.99386
673.107	0.99111		1072.38	0.99445
671.178	0.99087		1070.46	0.99531
669.249	0.99062		1068.53	0.99618
667.321	0.99041		1066.6	0.99693
665.392	0.99024		1064.67	0.99752
663.463	0.99007		1062.74	0.99793
661.535	0.98987		1060.81	0.9982
659.606	0.98965		1058.88	0.9984
657.677	0.9894		1056.95	0.99859
655.749	0.98914		1055.03	0.99882
653.82	0.98888		1053.1	0.99901
651.891	0.98866		1051.17	0.99912
649.963	0.98849		1049.24	0.99915
648.034	0.9884		1047.31	0.99915
646.105	0.98841		1045.38	0.99912
644.177	0.98854		1043.45	0.99907
642.248	0.9888		1041.52	0.99903
640.319	0.98918		1039.6	0.999
638.391	0.98968		1037.67	0.99899
636.462	0.9903		1035.74	0.99902
634.533	0.99102		1033.81	0.99909
632.605	0.9918		1031.88	0.99916
630.676	0.99263		1029.95	0.99921
628.747	0.99356		1028.02	0.99921
626.819	0.99455		1026.09	0.99918
624.89	0.99553		1024.17	0.99912
622.961	0.99648		1022.24	0.99908
621.033	0.99736		1020.31	0.9991
619.104	0.99816		1018.38	0.99923
617.175	0.99886		1016.45	0.9994
615.247	0.99946		1014.52	0.99955
613.318	0.99953		1012.59	0.99964
611.389	0.9996		1010.66	0.99973
609.461	0.99966		1008.74	0.99982
607.532	0.99973		1006.81	0.9999
605.603	0.9998		1004.88	0.99996
603.675	0.99987		1002.95	1
601.746	0.99993		1001.02	1.00014
599.817	1		999.092	1.00022
			997.163	1.00026
			995.234	1.00026
			993.306	1.00021
			991.377	1.00014
			989.448	1.00009
			987.519	1.00008
			985.591	1.00008
			983.662	1.00006
			981.733	1.00002
			979.804	0.99996
			977.876	0.99989
			975.947	0.99974
			974.018	0.99951
			972.089	0.99922
			970.161	0.9989
			968.232	0.99857
			966.303	0.99831
			964.374	0.99824
			962.446	0.99837
			960.517	0.99867
			958.588	0.99903
			956.659	0.99937
			954.731	0.99963
			952.802	0.99982
			950.873	0.99995
			948.944	1.00006
			947.016	1.00015
			945.087	1.0002
			943.158	1.00018
			941.229	1.0001
			939.301	1.00003
			937.372	1
			935.443	0.99996
			933.514	0.99994
			931.586	0.99995
			929.657	1
			927.728	1.00003
			925.799	1.00003
			923.871	1
			921.942	0.99993
			920.013	0.9998
			918.084	0.99965
			916.156	0.99952
			914.227	0.9994
			912.298	0.99932
			910.369	0.99933
			908.441	0.9994
			906.512	0.99948
			904.583	0.99952
			902.654	0.9995
			900.726	0.99943
			898.797	0.99938
			896.868	0.99943
			894.939	0.99955
			893.011	0.99972
			891.082	0.99995
			889.153	1.00022
			887.224	1.00048
			885.296	1.00068
			883.367	1.00079
			881.438	1.00083
			879.509	1.00079
			877.581	1.00069
			875.652	1.00052
			873.723	1.00028
			871.794	1
			869.866	1.00067
			867.937	1.00129
			866.008	1.00182
			864.079	1.00226
			862.151	1.00262
			860.222	1.0029
			858.293	1.00309
			856.364	1.0032
			854.436	1.00321
			852.507	1.00318
			850.578	1.00311
			848.649	1.00301
			846.721	1.00289
			844.792	1.00275
			842.863	1.00259
			840.934	1.00239
			839.006	1.00211
			837.077	1.0017
			835.148	1.0012
			833.219	1.00066
			831.291	1.00009
			829.362	0.99948
			827.433	0.99884
			825.504	0.99816
			823.576	0.99746
			821.647	0.99679
			819.718	0.99616
			817.789	0.99553
			815.861	0.99491
			813.932	0.99435
			812.003	0.99382
			810.074	0.9933
			808.146	0.99281
			806.217	0.9924
			804.288	0.99204
			802.359	0.99173
			800.431	0.99151
			798.502	0.99138
			796.573	0.99131
			794.644	0.9913
			792.716	0.99133
			790.787	0.9914
			788.858	0.99153
			786.929	0.99171
			785.001	0.99184
			783.072	0.99187
			781.143	0.99187
			779.214	0.99183
			777.286	0.99171
			775.357	0.99159
			773.428	0.99156
			771.5	0.99164
			769.571	0.99177
			767.642	0.99196
			765.713	0.99218
			763.784	0.9924
			761.856	0.99258
			759.927	0.99282
			757.998	0.99314
			756.07	0.99352
			754.141	0.99392
			752.212	0.99424
			750.283	0.99433
			748.355	0.99406
			746.426	0.99363
			744.497	0.99343
			742.568	0.99352
			740.64	0.99363
			738.711	0.99355
			736.782	0.99326
			734.853	0.99299
			732.925	0.99285
			730.996	0.99273
			729.067	0.9925
			727.138	0.99221
			725.21	0.992
			723.281	0.99189
			721.352	0.99186
			719.423	0.99202
			717.495	0.9925
			715.566	0.99309
			713.637	0.99347
			711.708	0.99344
			709.78	0.99312
			707.851	0.99269
			705.922	0.99236
			703.993	0.99234
			702.065	0.99267
			700.136	0.99312
			698.207	0.99331
			696.278	0.99292
			694.35	0.99206
			692.421	0.9913
			690.492	0.99098
			688.563	0.9909
			686.635	0.99077
			684.706	0.99066
			682.777	0.99067
			680.848	0.99074
			678.92	0.99086
			676.991	0.99097
			675.062	0.99107
			673.133	0.99119
			671.205	0.99126
			669.276	0.99106
			667.347	0.99119
			665.418	0.99206
			663.49	0.99273
			661.561	0.99308
			659.632	0.99338
			657.703	0.9937
			655.775	0.99383
			653.846	0.99351
			651.917	0.99284
			649.988	0.99231
			648.06	0.99219
			646.131	0.99225
			644.202	0.99228
			642.273	0.99227
			640.345	0.99217
			638.416	0.99232
			636.487	0.99307
			634.558	0.99385
			632.63	0.99398
			630.701	0.99385
			628.772	0.9942
			626.843	0.99503
			624.915	0.99578
			622.986	0.99609
			621.057	0.99622
			619.128	0.99672
			617.2	0.99753
			615.271	0.99782
			613.342	0.9974
			611.413	0.99706
			609.485	0.99709
			607.556	0.9974
			605.627	0.99807
			603.698	0.99884
			601.77	0.99938
			599.841	1

## Sheet: Supplementary Figure 9
Supplementary Figure 9
Liquids	Contact angle (°)	Error bar
Water	115.95	0.73993
Dimethylformamide	0	0
Dodecane	0	0

## Sheet: Supplementary Figure 12
Supplementary Figure 12a						Supplementary Figure 12b
	Smooth		Rough			Liquids	fsl (%)	Error bar
Liquids	Contact angle (°)	Error bar	Contact angle (°)	Error bar		Dichloromethane	19.344	1.134
Water	15.2667	0.47258	0	0		Tetrachloromethane	20.178	3.342
Ethylene glycol	25.7	1.0583	0	0		Cyclohexane	12.931	1.164
Dichloromethane	49.4333	0.98658	132.917	1.42507		Dichloroethane	15.183	0.615
Tetrachloromethane	61.8667	0.55076	134.767	3.88501		Toluene	15.28	3.241
Cyclohexane	68	0.26458	145.333	1.6358		Diiodomethane	20.933	3.376
Dichloroethane	69.1667	2.0306	142.583	1.05987
Toluene	75.8667	2.05508	144.183	4.52889
Diiodomethane	94.4333	0.15275	143.867	3.04398

## Sheet: Supplementary Figure 13
Supplementary Figure 13a						Supplementary Figure 13b
	Water		Cyclohexane				Contact angle (°)
	Contact angle (°)	Error bar	Contact angle (°)	Error bar		Water	0
Original	2	0	145.333	1.6358		Acetone	45.65
Water treatment	2	0	144.783	0.64291		Tetrachloromethane	0
						Methanol	146.35
						Ethanol	149.4

## Sheet: Supplementary Figure 14
Supplementary Figure 14
	Water		EG
Immersion time (s)	Contact angle (°)	Error bar	Contact angle (°)	Error bar
0	0	0	0	0
30	0	0	0	0
60	0	0	0	0
90	133.4	9.37923	79.4667	7.05414
120	137.95	2.37855	80.8833	6.66752
150	145.317	2.45476	124.367	1.66533
180	144.017	1.58298	130.767	4.389
210	152.433	3.10054	145.8	1.45688
240	144.167	2.5697	131.033	3.95738
270	147.633	1.17189	48.9167	9.77808
300	143.083	1.01283	19.4667	4.21584

[truncated: 10 more sheets: Supplementary Figure 16a, Supplementary Figure 18c-e, Supplementary Figure 19, Supplementary Figure 20h, Supplementary Figure 21, Supplementary Figure 22, Supplementary Figure 23, Supplementary Figure 24b, Supplementary Figure 27, Supplementary Figure 33d]
